# Supplementary material for: Mapping Habitats and Developing Baselines in Offshore Marine Reserves with Little Prior Knowledge: A Critical Evaluation of a New Approach
Source: PLoS One. 2015 Oct 23;10(10):e0141051. doi: 10.1371/journal.pone.0141051 (PMC4619713; doi:10.1371/journal.pone.0141051)
Supplement: S3 Data — (XLSX) [file pone.0141051.s003.xlsx]

## Sheet: AUV_Stills_BS_Scored_Output
TransectName	GRTS Name	Grts_Seq	Image_No	leftimage	longitude	latitude	depth	altitude	Comments	Scorer	Dominant Substratum Type	Dominant Substratum Modifier	Dominant Substrate Cover	Subdominant Substratum Type	Subominant Substratum Modifier	Subdominant Substrate Cover	Relief	Bedform (Unconsolidated only)	Dominant Biota	Dominant Biota Additional Info	Dominant Biota Modifier	Dominant Biota Cover	Subdominant Biota	Subdominant Biota Additional Info	Subdominant Biota Modifier	Subdominant Biota Cover	Fish Observed?	Ascidians	Bacterial Mats	Bioturbation	Bryozoa	True anemones	Black and Octocorals	Stony corals	Hydroids	Crustacea	Sea stars	Ophiuroids	Sea cucumbers	Sea urchins	Feather stars	Jellies	Macroalgae	Bivalves	Gastropods	Cephalopods	Seagrasses	Sponges	Worms
FlindersCMReast_shelfreef_09_GRTS_northernlines	31_1	3	12	PR_20130608_000930_975_LC16.tif	148.746	-40.5964	63.4055	1.877	Single Burrow (81 001006), A few Dead Bivalve & Scallop	Justin	Unconsolidated|Sand/Mud|		81-100	Unconsolidated|Pebble/Gravel|Pebble		1-20	Flat	Bioturbated	Cnidaria: Hydroids, Bryozoa			1-20	Molluscs: Gastropods	Volute		1-20	FALSE	FALSE	FALSE	FALSE	FALSE	FALSE	FALSE	FALSE	FALSE	FALSE	FALSE	FALSE	FALSE	FALSE	FALSE	FALSE	FALSE	FALSE	FALSE	FALSE	FALSE	FALSE	FALSE
FlindersCMReast_shelfreef_09_GRTS_northernlines	31_2	15	3415	PR_20130608_013252_454_LC16.tif	148.746	-40.5989	64.1171	2.013	Single Burrow (81 001006), A few Dead Bivalve	Justin	Unconsolidated|Sand/Mud|		61-80	Unconsolidated|Pebble/Gravel|Pebble		21-40	Flat	Bioturbated	Cnidaria: Hydroids, Bryozoa			1-20					FALSE	FALSE	FALSE	FALSE	FALSE	FALSE	FALSE	FALSE	FALSE	FALSE	FALSE	FALSE	FALSE	FALSE	FALSE	FALSE	FALSE	FALSE	FALSE	FALSE	FALSE	FALSE	FALSE
FlindersCMReast_shelfreef_09_GRTS_northernlines	31_3	13	3272	PR_20130608_030122_850_LC16.tif	148.747	-40.6026	63.9033	2.01	Single Burrow (81 001006), A few Dead Bivalve	Justin	Unconsolidated|Sand/Mud|		81-100				Flat	Bioturbated	Cnidaria: Hydroids, Bryozoa			1-20	Cnidaria: Corals: Stony corals			1-20	FALSE	FALSE	FALSE	FALSE	FALSE	FALSE	FALSE	FALSE	FALSE	FALSE	FALSE	FALSE	FALSE	FALSE	FALSE	FALSE	FALSE	FALSE	FALSE	FALSE	FALSE	FALSE	FALSE
FlindersCMReast_shelfreef_09_GRTS_northernlines	25_2	28	3223	PR_20130608_044209_662_LC16.tif	148.747	-40.6084	63.6165	1.85		Justin	Unconsolidated|Sand/Mud|	Veneer	81-100				Flat	None	Cnidaria: Hydroids, Bryozoa			1-20	Sponges	Branching, Massive Simple		1-20	FALSE	FALSE	FALSE	FALSE	TRUE	FALSE	FALSE	FALSE	FALSE	FALSE	FALSE	FALSE	FALSE	FALSE	FALSE	FALSE	FALSE	FALSE	FALSE	FALSE	FALSE	FALSE	FALSE
FlindersCMReast_shelfreef_09_GRTS_northernlines	31_1	30	173	PR_20130608_001118_192_LC16.tif	148.747	-40.5964	63.5826	1.975	Single Burrow (81 001006), A few Dead Bivalve & Scallop	Justin	Unconsolidated|Sand/Mud|		81-100	Unconsolidated|Pebble/Gravel|Pebble		1-20	Flat	Bioturbated	Echinoderms: Sea urchins	Heart Urchin		1-20	Cnidaria: Hydroids, Bryozoa			1-20	FALSE	FALSE	FALSE	FALSE	FALSE	FALSE	FALSE	FALSE	FALSE	FALSE	FALSE	FALSE	FALSE	FALSE	FALSE	FALSE	FALSE	FALSE	FALSE	FALSE	FALSE	FALSE	FALSE
FlindersCMReast_shelfreef_09_GRTS_northernlines	19_2	2	64	PR_20130608_062429_142_LC16.tif	148.747	-40.614	65.3652	1.87		Justin	Unconsolidated|Sand/Mud|	Veneer	81-100				Flat	None	Sponges	Massive Simple, Errect Simple, Branching, Crytic		1-20	Cnidaria: Hydroids, Bryozoa			1-20	FALSE	TRUE	FALSE	FALSE	TRUE	FALSE	TRUE	TRUE	FALSE	FALSE	FALSE	FALSE	FALSE	FALSE	FALSE	FALSE	FALSE	FALSE	FALSE	FALSE	FALSE	FALSE	FALSE
FlindersCMReast_shelfreef_09_GRTS_northernlines	19_1	2	3105	PR_20130608_075326_663_LC16.tif	148.747	-40.618	66.716	1.887	Fish: Caesioperca lepidoptera	Justin	Unconsolidated|Sand/Mud|	Veneer	81-100				Flat	None	Sponges	Cup/Goblet, Massive Simple, Branching		21-40	Cnidaria: Hydroids, Bryozoa			21-40	TRUE	FALSE	FALSE	FALSE	TRUE	FALSE	FALSE	FALSE	FALSE	FALSE	FALSE	FALSE	FALSE	FALSE	FALSE	FALSE	FALSE	FALSE	FALSE	FALSE	FALSE	FALSE	FALSE
FlindersCMReast_shelfreef_09_GRTS_northernlines	31_3	29	3186	PR_20130608_030025_579_LC16.tif	148.747	-40.6025	63.8002	2		Justin	Unconsolidated|Sand/Mud|		81-100				Flat	2D ripples/ waves	Cnidaria: Hydroids, Bryozoa			1-20	Bioturbation	Single Burrow (81 001006)		1-20	FALSE	FALSE	FALSE	FALSE	FALSE	FALSE	FALSE	FALSE	FALSE	FALSE	FALSE	FALSE	FALSE	FALSE	FALSE	FALSE	FALSE	FALSE	FALSE	FALSE	FALSE	FALSE	FALSE
FlindersCMReast_shelfreef_10_GRTS_southernlines	19_3	24	53	PR_20130608_235322_732_LC16.tif	148.747	-40.6191	65.7583	2.093		Justin	Consolidated|Rock|		41-60	Unconsolidated|Sand/Mud|	Veneer	21-40	Low/ Moderate	None	Cnidaria: Hydroids, Bryozoa			41-60	Sponges	Branching, Massive Simple, Laminar, Tubes & Chimneys		21-40	FALSE	TRUE	FALSE	FALSE	TRUE	FALSE	TRUE	TRUE	FALSE	FALSE	FALSE	FALSE	FALSE	FALSE	FALSE	FALSE	FALSE	FALSE	FALSE	FALSE	FALSE	FALSE	FALSE
FlindersCMReast_shelfreef_09_GRTS_northernlines	25_1	15	127	PR_20130608_032322_950_LC16.tif	148.747	-40.6066	63.1469	1.895	Spindel Shell (Maybe a Hermit Crab)	Justin	Unconsolidated|Sand/Mud|	Veneer	81-100				Flat	None	Cnidaria: Hydroids, Bryozoa			1-20	Sponges	Branching, Massive Simple, Errect Simplet, Cup/Goblet		1-20	FALSE	FALSE	FALSE	FALSE	TRUE	FALSE	TRUE	FALSE	FALSE	FALSE	FALSE	FALSE	FALSE	FALSE	FALSE	FALSE	FALSE	FALSE	TRUE	FALSE	FALSE	FALSE	FALSE
FlindersCMReast_shelfreef_09_GRTS_northernlines	19_1	18	3068	PR_20130608_075302_023_LC16.tif	148.747	-40.618	66.3824	2.047		Justin	Unconsolidated|Sand/Mud|		81-100	Unconsolidated|Sand/Mud|	Veneer	1-20	Flat	None	Cnidaria: Hydroids, Bryozoa			1-20	Sponges	Branching, Massive Simple		1-20	FALSE	FALSE	FALSE	FALSE	FALSE	FALSE	TRUE	TRUE	FALSE	FALSE	FALSE	FALSE	FALSE	FALSE	FALSE	FALSE	FALSE	FALSE	FALSE	FALSE	FALSE	TRUE	FALSE
FlindersCMReast_shelfreef_09_GRTS_northernlines	31_3	9	3161	PR_20130608_030008_931_LC16.tif	148.747	-40.6025	63.7769	1.925		Justin	Unconsolidated|Sand/Mud|		81-100				Flat	2D ripples/ waves	Cnidaria: Hydroids, Bryozoa			1-20					FALSE	FALSE	FALSE	FALSE	FALSE	FALSE	FALSE	FALSE	FALSE	FALSE	FALSE	FALSE	FALSE	FALSE	FALSE	FALSE	FALSE	FALSE	FALSE	FALSE	FALSE	FALSE	FALSE
FlindersCMReast_shelfreef_09_GRTS_northernlines	31_1	26	247	PR_20130608_001207_472_LC16.tif	148.747	-40.5964	63.7267	1.97	Single Burrow (81 001006), A few Dead Bivalve	Justin	Unconsolidated|Sand/Mud|		81-100	Unconsolidated|Pebble/Gravel|Pebble		21-40	Flat	Bioturbated	Cnidaria: Hydroids, Bryozoa			1-20					FALSE	FALSE	FALSE	FALSE	FALSE	FALSE	FALSE	FALSE	FALSE	FALSE	FALSE	FALSE	FALSE	FALSE	FALSE	FALSE	FALSE	FALSE	FALSE	FALSE	FALSE	FALSE	FALSE
FlindersCMReast_shelfreef_10_GRTS_southernlines	13_1	6	3037	PR_20130609_035534_408_LC16.tif	148.747	-40.6285	69.2815	1.99	Dead Bivalves	Justin	Unconsolidated|Sand/Mud|		81-100				Flat	None	No Visible Biota			81-100					FALSE	FALSE	FALSE	FALSE	FALSE	FALSE	FALSE	FALSE	FALSE	FALSE	FALSE	FALSE	FALSE	FALSE	FALSE	FALSE	FALSE	FALSE	FALSE	FALSE	FALSE	FALSE	FALSE
FlindersCMReast_shelfreef_09_GRTS_northernlines	25_4	22	156	PR_20130608_045250_206_LC16.tif	148.747	-40.6101	63.5311	2.15		Justin	Unconsolidated|Sand/Mud|		41-60	Consolidated|Rock|		41-60	Flat	None	Cnidaria: Hydroids, Bryozoa			21-40	Sponges	Branching, Massive Simple, Cup/Goblet		1-20	FALSE	FALSE	FALSE	FALSE	TRUE	FALSE	TRUE	TRUE	FALSE	FALSE	FALSE	FALSE	FALSE	FALSE	FALSE	FALSE	FALSE	FALSE	FALSE	FALSE	FALSE	FALSE	FALSE
FlindersCMReast_shelfreef_10_GRTS_southernlines	13_1	22	3012	PR_20130609_035517_760_LC16.tif	148.747	-40.6285	69.3834	1.98		Justin	Unconsolidated|Sand/Mud|		81-100				Flat	None	Cnidaria: Hydroids, Bryozoa			1-20					FALSE	FALSE	FALSE	FALSE	FALSE	FALSE	FALSE	FALSE	FALSE	FALSE	FALSE	FALSE	FALSE	FALSE	FALSE	FALSE	FALSE	FALSE	FALSE	FALSE	FALSE	FALSE	FALSE
FlindersCMReast_shelfreef_09_GRTS_northernlines	31_1	14	286	PR_20130608_001233_444_LC16.tif	148.747	-40.5964	63.8213	2	Single Burrow (81 001006), A few Dead Bivalve	Justin	Unconsolidated|Sand/Mud|		81-100				Flat	Bioturbated	Cnidaria: Hydroids, Bryozoa			1-20	Sponges	Massive Simple		1-20	FALSE	FALSE	FALSE	FALSE	FALSE	FALSE	FALSE	FALSE	FALSE	FALSE	FALSE	FALSE	FALSE	FALSE	FALSE	FALSE	FALSE	FALSE	FALSE	FALSE	FALSE	FALSE	FALSE
FlindersCMReast_shelfreef_10_GRTS_southernlines	13_2	28	74	PR_20130609_024750_067_LC16.tif	148.747	-40.6283	69.2256	1.973	Single Burrow (81 001006)	Justin	Unconsolidated|Sand/Mud|		81-100				Flat	Bioturbated	No Visible Biota			81-100					FALSE	FALSE	FALSE	FALSE	FALSE	FALSE	FALSE	FALSE	FALSE	FALSE	FALSE	FALSE	FALSE	FALSE	FALSE	FALSE	FALSE	FALSE	FALSE	FALSE	FALSE	FALSE	FALSE
FlindersCMReast_shelfreef_09_GRTS_northernlines	25_3	26	2983	PR_20130608_061911_856_LC16.tif	148.747	-40.6135	65.5037	2		Justin	Unconsolidated|Sand/Mud|	Veneer	81-100				Flat	None	Sponges	Branching, Massive Simple, Cup/Goblet		1-20	Cnidaria: Hydroids, Bryozoa			1-20	FALSE	FALSE	FALSE	FALSE	FALSE	FALSE	FALSE	TRUE	FALSE	FALSE	FALSE	FALSE	FALSE	FALSE	FALSE	FALSE	FALSE	FALSE	FALSE	FALSE	FALSE	FALSE	FALSE
FlindersCMReast_shelfreef_10_GRTS_southernlines	13_3	24	96	PR_20130609_012723_812_LC16.tif	148.747	-40.6254	68.8434	1.948	Fish: Helicolenus percoides	Justin	Unconsolidated|Sand/Mud|	Veneer	81-100				Flat	None	Cnidaria: Hydroids, Bryozoa			1-20	Sponges	Massive Simple		1-20	TRUE	FALSE	FALSE	FALSE	FALSE	FALSE	FALSE	FALSE	FALSE	FALSE	FALSE	FALSE	FALSE	FALSE	FALSE	FALSE	FALSE	FALSE	FALSE	FALSE	FALSE	FALSE	FALSE
FlindersCMReast_shelfreef_09_GRTS_northernlines	19_2	29	178	PR_20130608_062545_059_LC16.tif	148.747	-40.614	65.8205	1.915		Justin	Unconsolidated|Sand/Mud|	Veneer	81-100				Flat	None	Sponges	Branching, Massive Simple, Laminar		21-40	Cnidaria: Hydroids, Bryozoa			1-20	FALSE	TRUE	FALSE	FALSE	FALSE	FALSE	FALSE	FALSE	FALSE	FALSE	FALSE	FALSE	FALSE	FALSE	FALSE	FALSE	FALSE	FALSE	FALSE	FALSE	FALSE	FALSE	FALSE
FlindersCMReast_shelfreef_09_GRTS_northernlines	31_4	16	240	PR_20130608_015101_261_LC16.tif	148.747	-40.6021	64.2828	1.877		Justin	Unconsolidated|Sand/Mud|		81-100				Flat	2D ripples/ waves	Cnidaria: Hydroids, Bryozoa			1-20	Bioturbation	Single Burrow (81 001006)		1-20	FALSE	FALSE	FALSE	FALSE	FALSE	FALSE	FALSE	FALSE	FALSE	FALSE	FALSE	FALSE	FALSE	FALSE	FALSE	FALSE	FALSE	FALSE	FALSE	FALSE	FALSE	FALSE	FALSE
FlindersCMReast_shelfreef_10_GRTS_southernlines	19_4	7	2948	PR_20130609_011122_701_LC16.tif	148.747	-40.6219	66.5967	2.147	Fish: Caesioperca lepidoptera	Justin	Unconsolidated|Sand/Mud|	Veneer	81-100	Consolidated|Rock|		1-20	Low/ Moderate	None	Cnidaria: Hydroids, Bryozoa			41-60	Sponges	Massive Simple, Branching		1-20	TRUE	FALSE	FALSE	FALSE	FALSE	FALSE	TRUE	TRUE	FALSE	FALSE	FALSE	FALSE	FALSE	FALSE	FALSE	FALSE	FALSE	FALSE	FALSE	FALSE	FALSE	FALSE	FALSE
FlindersCMReast_shelfreef_09_GRTS_northernlines	31_3	25	3075	PR_20130608_025911_660_LC16.tif	148.747	-40.6025	63.9527	1.96		Justin	Unconsolidated|Sand/Mud|		81-100				Flat	2D ripples/ waves	No Visible Biota			81-100					FALSE	FALSE	FALSE	FALSE	FALSE	FALSE	FALSE	FALSE	FALSE	FALSE	FALSE	FALSE	FALSE	FALSE	FALSE	FALSE	FALSE	FALSE	FALSE	FALSE	FALSE	FALSE	FALSE
FlindersCMReast_shelfreef_10_GRTS_southernlines	13_4	1	2956	PR_20130609_024005_795_LC16.tif	148.747	-40.6269	68.8739	2.04		Justin	Unconsolidated|Sand/Mud|	Veneer	81-100				Flat	None	Cnidaria: Hydroids, Bryozoa			41-60	Sponges	Branching, Massive Simple, Encrusting		21-40	FALSE	TRUE	FALSE	FALSE	TRUE	FALSE	TRUE	TRUE	FALSE	FALSE	FALSE	FALSE	FALSE	FALSE	FALSE	FALSE	FALSE	FALSE	FALSE	FALSE	FALSE	FALSE	FALSE
FlindersCMReast_shelfreef_09_GRTS_northernlines	31_2	11	3071	PR_20130608_012903_369_LC16.tif	148.747	-40.5988	64.3002	2.01		Justin	Unconsolidated|Sand/Mud|		81-100	Unconsolidated|Pebble/Gravel|Pebble		1-20	Flat	None	Cnidaria: Hydroids, Bryozoa			1-20	Cnidaria: Corals: Stony corals			1-20	FALSE	FALSE	FALSE	FALSE	FALSE	FALSE	FALSE	FALSE	FALSE	FALSE	FALSE	FALSE	FALSE	FALSE	FALSE	FALSE	FALSE	FALSE	FALSE	FALSE	FALSE	FALSE	FALSE
FlindersCMReast_shelfreef_09_GRTS_northernlines	19_2	25	227	PR_20130608_062617_690_LC16.tif	148.747	-40.614	66.0103	1.99		Justin	Unconsolidated|Sand/Mud|	Veneer	81-100				Flat	None	Sponges	Branching, Massive Simple, Errect Simple		1-20	Cnidaria: Hydroids, Bryozoa			1-20	FALSE	FALSE	FALSE	FALSE	FALSE	FALSE	FALSE	TRUE	FALSE	FALSE	FALSE	FALSE	FALSE	FALSE	FALSE	FALSE	FALSE	FALSE	FALSE	FALSE	FALSE	FALSE	FALSE
FlindersCMReast_shelfreef_09_GRTS_northernlines	31_4	28	288	PR_20130608_015133_227_LC16.tif	148.747	-40.602	64.2797	2.002		Justin	Unconsolidated|Sand/Mud|		81-100				Flat	2D ripples/ waves	Cnidaria: Hydroids, Bryozoa			1-20	Bioturbation	Single Burrow (81 001006)		1-20	FALSE	FALSE	FALSE	FALSE	FALSE	FALSE	FALSE	TRUE	FALSE	FALSE	FALSE	FALSE	FALSE	FALSE	FALSE	FALSE	FALSE	FALSE	FALSE	FALSE	FALSE	FALSE	FALSE
FlindersCMReast_shelfreef_09_GRTS_northernlines	25_3	14	2930	PR_20130608_061836_561_LC16.tif	148.747	-40.6135	65.7054	1.96	Hydroids growing on a Black and Octo	Justin	Unconsolidated|Sand/Mud|	Veneer	81-100				Flat	None	Sponges	Massive Simple, Branching, Errect Simple		1-20	Cnidaria: Hydroids, Bryozoa			1-20	FALSE	FALSE	FALSE	FALSE	TRUE	FALSE	TRUE	TRUE	TRUE	FALSE	FALSE	FALSE	FALSE	FALSE	FALSE	FALSE	FALSE	FALSE	FALSE	FALSE	FALSE	FALSE	FALSE
FlindersCMReast_shelfreef_10_GRTS_southernlines	7_4	2	106	PR_20130609_041908_644_LC16.tif	148.747	-40.6342	71.0138	2.02		Justin	Unconsolidated|Sand/Mud|	Veneer	81-100				Flat	None	Cnidaria: Hydroids, Bryozoa			21-40	Sponges	Massive Simple, Branching, Encrusting		1-20	FALSE	FALSE	FALSE	FALSE	TRUE	FALSE	TRUE	TRUE	FALSE	FALSE	FALSE	FALSE	FALSE	FALSE	FALSE	FALSE	FALSE	FALSE	FALSE	FALSE	FALSE	FALSE	FALSE
FlindersCMReast_shelfreef_10_GRTS_southernlines	7_3	22	2992	PR_20130609_065447_252_LC16.tif	148.747	-40.6395	71.3999	1.95		Justin	Unconsolidated|Sand/Mud|	Veneer	81-100				Flat	None	Cnidaria: Hydroids, Bryozoa			21-40	Sponges	Cup/Goblet, Branching, Massive Simple, Encrusting		21-40	FALSE	FALSE	FALSE	FALSE	FALSE	FALSE	TRUE	TRUE	FALSE	FALSE	FALSE	FALSE	FALSE	FALSE	FALSE	FALSE	FALSE	FALSE	FALSE	FALSE	FALSE	FALSE	FALSE
FlindersCMReast_shelfreef_10_GRTS_southernlines	19_4	23	2894	PR_20130609_011046_739_LC16.tif	148.747	-40.6219	66.8579	1.965	Fish: Caesioperca lepidoptera	Justin	Unconsolidated|Sand/Mud|	Veneer	81-100				Flat	None	Cnidaria: Hydroids, Bryozoa			1-20	Sponges	Branching, Massive Simple, Tubes & Chimneys		1-20	TRUE	FALSE	FALSE	FALSE	FALSE	FALSE	TRUE	TRUE	FALSE	FALSE	FALSE	FALSE	FALSE	FALSE	FALSE	FALSE	FALSE	FALSE	FALSE	FALSE	FALSE	FALSE	FALSE
FlindersCMReast_shelfreef_10_GRTS_southernlines	7_2	22	81	PR_20130609_053939_702_LC16.tif	148.747	-40.6373	70.1195	1.948	Dead Bivalves	Justin	Unconsolidated|Sand/Mud|		41-60	Consolidated|Cobble|		41-60	Flat	None	Sponges	Branching		1-20	Cnidaria: Hydroids, Bryozoa			1-20	FALSE	FALSE	FALSE	FALSE	FALSE	FALSE	FALSE	TRUE	FALSE	FALSE	FALSE	FALSE	FALSE	FALSE	FALSE	FALSE	FALSE	FALSE	FALSE	FALSE	FALSE	FALSE	FALSE
FlindersCMReast_shelfreef_09_GRTS_northernlines	25_3	30	2910	PR_20130608_061823_242_LC16.tif	148.747	-40.6135	65.8812	2.06	Single Burrow (81 001006)	Justin	Unconsolidated|Sand/Mud|		81-100				Flat	Bioturbated	Cnidaria: Hydroids, Bryozoa			1-20	Sponges	Massive Simple		1-20	FALSE	FALSE	FALSE	FALSE	FALSE	FALSE	FALSE	FALSE	TRUE	FALSE	FALSE	FALSE	FALSE	FALSE	FALSE	FALSE	FALSE	FALSE	FALSE	FALSE	FALSE	FALSE	FALSE
FlindersCMReast_shelfreef_09_GRTS_northernlines	31_2	27	3017	PR_20130608_012827_409_LC16.tif	148.747	-40.5988	64.3503	1.97	Single Burrow (81 001006), Dead Scallop	Justin	Unconsolidated|Sand/Mud|		81-100				Flat	Bioturbated	Cnidaria: Hydroids, Bryozoa			1-20	Sponges	Massive Simple		1-20	FALSE	FALSE	FALSE	FALSE	FALSE	FALSE	FALSE	FALSE	FALSE	FALSE	FALSE	FALSE	FALSE	FALSE	FALSE	FALSE	FALSE	FALSE	FALSE	FALSE	FALSE	FALSE	FALSE
FlindersCMReast_shelfreef_10_GRTS_southernlines	13_3	8	175	PR_20130609_012816_422_LC16.tif	148.747	-40.6254	69.1022	1.948		Justin	Unconsolidated|Sand/Mud|		81-100				Flat	None	Cnidaria: Hydroids, Bryozoa			1-20	Cnidaria: Corals: Stony corals			1-20	FALSE	FALSE	FALSE	FALSE	FALSE	FALSE	FALSE	FALSE	FALSE	FALSE	FALSE	FALSE	FALSE	FALSE	FALSE	FALSE	FALSE	FALSE	FALSE	FALSE	FALSE	FALSE	FALSE
FlindersCMReast_shelfreef_10_GRTS_southernlines	13_3	20	183	PR_20130609_012821_749_LC16.tif	148.748	-40.6254	68.9365	2.073		Justin	Unconsolidated|Sand/Mud|		81-100				Flat	None	Cnidaria: Hydroids, Bryozoa			1-20					FALSE	FALSE	FALSE	FALSE	FALSE	FALSE	FALSE	FALSE	FALSE	FALSE	FALSE	FALSE	FALSE	FALSE	FALSE	FALSE	FALSE	FALSE	FALSE	FALSE	FALSE	FALSE	FALSE
FlindersCMReast_shelfreef_10_GRTS_southernlines	13_4	17	2896	PR_20130609_023925_838_LC16.tif	148.748	-40.6269	69.2121	2		Justin	Unconsolidated|Sand/Mud|		81-100				Flat	None	Cnidaria: Hydroids, Bryozoa			1-20					FALSE	FALSE	FALSE	FALSE	FALSE	FALSE	FALSE	FALSE	FALSE	FALSE	FALSE	FALSE	FALSE	FALSE	FALSE	FALSE	FALSE	FALSE	FALSE	FALSE	FALSE	FALSE	FALSE
FlindersCMReast_shelfreef_10_GRTS_southernlines	7_1	26	2936	PR_20130609_053530_086_LC16.tif	148.748	-40.6368	70.0783	2.03		Justin	Unconsolidated|Sand/Mud|	Veneer	81-100				Flat	None	Sponges	Branching, Massive Simple, Errect Simple, Encrusting		21-40	Cnidaria: Hydroids, Bryozoa			1-20	FALSE	FALSE	FALSE	FALSE	TRUE	FALSE	FALSE	TRUE	TRUE	FALSE	FALSE	FALSE	FALSE	FALSE	FALSE	FALSE	FALSE	FALSE	FALSE	FALSE	FALSE	FALSE	FALSE
FlindersCMReast_shelfreef_10_GRTS_southernlines	7_4	18	153	PR_20130609_041939_944_LC16.tif	148.748	-40.6342	70.8272	2.1		Justin	Unconsolidated|Sand/Mud|	Veneer	81-100	Consolidated|Rock|		1-20	Flat	None	Cnidaria: Hydroids, Bryozoa			41-60	Sponges	Massive Simple, Branching, Errect Simple		21-40	FALSE	TRUE	FALSE	FALSE	TRUE	FALSE	TRUE	TRUE	FALSE	FALSE	FALSE	FALSE	FALSE	FALSE	FALSE	FALSE	FALSE	FALSE	FALSE	FALSE	FALSE	FALSE	FALSE
FlindersCMReast_shelfreef_09_GRTS_northernlines	25_2	16	2990	PR_20130608_043934_497_LC16.tif	148.748	-40.6084	63.1197	1.975	Single Burrow (81 001006), A few Dead Bivalve	Justin	Unconsolidated|Sand/Mud|		81-100	Unconsolidated|Pebble/Gravel|Pebble		1-20	Flat	Bioturbated	Cnidaria: Hydroids, Bryozoa			1-20					FALSE	FALSE	FALSE	FALSE	FALSE	FALSE	FALSE	FALSE	FALSE	FALSE	FALSE	FALSE	FALSE	FALSE	FALSE	FALSE	FALSE	FALSE	FALSE	FALSE	FALSE	FALSE	FALSE
FlindersCMReast_shelfreef_09_GRTS_northernlines	25_4	18	285	PR_20130608_045416_113_LC16.tif	148.748	-40.6101	63.6793	2.127	Fish: Caesioperca lepidoptera	Justin	Unconsolidated|Sand/Mud|		41-60	Consolidated|Rock|		41-60	Flat	None	Cnidaria: Hydroids, Bryozoa			41-60	Sponges	Branching, Massive Simple, Cup/Goblet		21-40	TRUE	FALSE	FALSE	FALSE	TRUE	FALSE	TRUE	TRUE	FALSE	FALSE	FALSE	FALSE	FALSE	FALSE	FALSE	FALSE	FALSE	FALSE	FALSE	FALSE	FALSE	FALSE	FALSE
FlindersCMReast_shelfreef_09_GRTS_northernlines	31_1	10	401	PR_20130608_001350_027_LC16.tif	148.748	-40.5964	64.0484	1.975	Single Burrow (81 001006), A few Dead Bivalve	Justin	Unconsolidated|Sand/Mud|		81-100				Flat	Bioturbated	Cnidaria: Hydroids, Bryozoa			1-20					FALSE	FALSE	FALSE	FALSE	FALSE	FALSE	FALSE	FALSE	FALSE	FALSE	FALSE	FALSE	FALSE	FALSE	FALSE	FALSE	FALSE	FALSE	FALSE	FALSE	FALSE	FALSE	FALSE
FlindersCMReast_shelfreef_09_GRTS_northernlines	25_1	27	321	PR_20130608_032532_143_LC16.tif	148.748	-40.6066	63.709	1.97	Heart Urchin	Justin	Unconsolidated|Sand/Mud|	Veneer	81-100				Flat	None	Sponges	Branching, Massive Simple, Cup/Goblet		41-60	Cnidaria: Hydroids, Bryozoa			21-40	FALSE	TRUE	FALSE	FALSE	FALSE	FALSE	TRUE	TRUE	FALSE	FALSE	FALSE	FALSE	FALSE	TRUE	FALSE	FALSE	FALSE	FALSE	FALSE	FALSE	FALSE	FALSE	FALSE
FlindersCMReast_shelfreef_10_GRTS_southernlines	13_4	5	2854	PR_20130609_023857_868_LC16.tif	148.748	-40.6269	69.3522	2.03		Justin	Unconsolidated|Sand/Mud|		81-100	Unconsolidated|Pebble/Gravel|Pebble		1-20	Flat	None	Molluscs: Bivalves	Scallop		1-20	Cnidaria: Hydroids, Bryozoa			1-20	FALSE	FALSE	FALSE	FALSE	FALSE	FALSE	FALSE	FALSE	FALSE	FALSE	FALSE	FALSE	FALSE	FALSE	FALSE	FALSE	FALSE	FALSE	FALSE	FALSE	FALSE	TRUE	FALSE
FlindersCMReast_shelfreef_09_GRTS_northernlines	31_3	5	2945	PR_20130608_025745_087_LC16.tif	148.748	-40.6025	64.2166	1.953	Looks to be an Ascidian covered in hydroids	Justin	Unconsolidated|Sand/Mud|		81-100				Flat	2D ripples/ waves	Cnidaria: Hydroids, Ascidians	Looks to be an Ascidian covered in hydroids		1-20	Cnidaria: Hydroids, Bryozoa, Ascidians			1-20	FALSE	FALSE	FALSE	FALSE	FALSE	FALSE	FALSE	FALSE	FALSE	FALSE	FALSE	FALSE	FALSE	FALSE	FALSE	FALSE	FALSE	FALSE	FALSE	FALSE	FALSE	FALSE	FALSE
FlindersCMReast_shelfreef_09_GRTS_northernlines	25_1	11	340	PR_20130608_032544_796_LC16.tif	148.748	-40.6066	63.8172	2.04		Justin	Unconsolidated|Sand/Mud|		81-100	Unconsolidated|Pebble/Gravel|Pebble		1-20	Flat	None	Cnidaria: Hydroids, Bryozoa			1-20	Sponges	Massive Simple		1-20	FALSE	FALSE	FALSE	FALSE	FALSE	FALSE	FALSE	FALSE	FALSE	FALSE	FALSE	FALSE	FALSE	FALSE	FALSE	FALSE	FALSE	FALSE	FALSE	FALSE	FALSE	FALSE	FALSE
FlindersCMReast_shelfreef_10_GRTS_southernlines	13_3	4	241	PR_20130609_012900_374_LC16.tif	148.748	-40.6254	69.1977	1.955	Dead Bivalves	Justin	Unconsolidated|Sand/Mud|		81-100	Unconsolidated|Pebble/Gravel|Pebble		1-20	Flat	None	Cnidaria: Hydroids, Bryozoa			1-20	Echinoderms: Sea urchins	Sand Dollar		1-20	FALSE	FALSE	FALSE	FALSE	FALSE	FALSE	FALSE	FALSE	FALSE	FALSE	FALSE	FALSE	FALSE	FALSE	FALSE	FALSE	FALSE	FALSE	FALSE	FALSE	FALSE	FALSE	FALSE
FlindersCMReast_shelfreef_10_GRTS_southernlines	19_3	20	278	PR_20130608_235552_571_LC16.tif	148.748	-40.6191	67.4466	1.867	Single Burrow (81 001006)	Justin	Unconsolidated|Sand/Mud|		81-100	Unconsolidated|Pebble/Gravel|Pebble		1-20	Flat	Bioturbated	Cnidaria: Hydroids, Bryozoa			1-20					FALSE	FALSE	FALSE	FALSE	FALSE	FALSE	FALSE	FALSE	FALSE	FALSE	FALSE	FALSE	FALSE	FALSE	FALSE	FALSE	FALSE	FALSE	FALSE	FALSE	FALSE	FALSE	FALSE
FlindersCMReast_shelfreef_09_GRTS_northernlines	31_4	12	385	PR_20130608_015237_823_LC16.tif	148.748	-40.602	64.5128	2.06		Justin	Unconsolidated|Sand/Mud|		81-100				Flat	2D ripples/ waves	No Visible Biota			81-100					FALSE	FALSE	FALSE	FALSE	FALSE	FALSE	FALSE	FALSE	FALSE	FALSE	FALSE	FALSE	FALSE	FALSE	FALSE	FALSE	FALSE	FALSE	FALSE	FALSE	FALSE	FALSE	FALSE
FlindersCMReast_shelfreef_09_GRTS_northernlines	19_2	13	337	PR_20130608_062730_944_LC16.tif	148.748	-40.614	66.5443	1.948		Justin	Unconsolidated|Sand/Mud|	Veneer	81-100				Flat	None	Cnidaria: Hydroids, Bryozoa			1-20	Sponges	Massive Simple		1-20	FALSE	FALSE	FALSE	FALSE	FALSE	FALSE	TRUE	FALSE	FALSE	FALSE	FALSE	FALSE	FALSE	FALSE	FALSE	FALSE	FALSE	FALSE	FALSE	FALSE	FALSE	FALSE	FALSE
FlindersCMReast_shelfreef_10_GRTS_southernlines	7_2	10	175	PR_20130609_054042_302_LC16.tif	148.748	-40.6373	70.5039	2.013		Justin	Unconsolidated|Sand/Mud|	Veneer	81-100				Flat	None	Sponges	Errect Simple, Branching, Tubes & Chimneys, Massive Simple, Cup/Goblet		21-40	Cnidaria: Hydroids, Bryozoa			1-20	FALSE	TRUE	FALSE	FALSE	FALSE	FALSE	TRUE	TRUE	FALSE	FALSE	FALSE	FALSE	FALSE	FALSE	FALSE	FALSE	FALSE	FALSE	FALSE	FALSE	FALSE	FALSE	FALSE
FlindersCMReast_shelfreef_09_GRTS_northernlines	31_3	21	2905	PR_20130608_025718_449_LC16.tif	148.748	-40.6025	64.5005	1.915	Single Burrow (81 001006)	Justin	Unconsolidated|Sand/Mud|		81-100	Consolidated|Rock|		1-20	Low/ Moderate	Bioturbated	Cnidaria: Hydroids, Bryozoa			1-20	Sponges	Massive Simple		1-20	FALSE	TRUE	FALSE	FALSE	FALSE	FALSE	TRUE	TRUE	FALSE	FALSE	FALSE	FALSE	FALSE	FALSE	FALSE	FALSE	FALSE	FALSE	FALSE	FALSE	FALSE	FALSE	FALSE
FlindersCMReast_shelfreef_10_GRTS_southernlines	13_4	21	2813	PR_20130609_023830_564_LC16.tif	148.748	-40.6269	69.3786	2.02	Single Burrow (81 001006)	Justin	Unconsolidated|Sand/Mud|		81-100	Unconsolidated|Sand/Mud|	Veneer	1-20	Flat	Bioturbated	Sponges	Massive Simple, Errect Simple		1-20	Cnidaria: Hydroids, Bryozoa			1-20	FALSE	FALSE	FALSE	FALSE	FALSE	FALSE	FALSE	FALSE	FALSE	FALSE	FALSE	FALSE	FALSE	FALSE	FALSE	FALSE	FALSE	FALSE	FALSE	FALSE	FALSE	FALSE	FALSE
FlindersCMReast_shelfreef_09_GRTS_northernlines	25_4	6	350	PR_20130608_045459_399_LC16.tif	148.748	-40.6101	63.8454	1.963	Fish: Caesioperca lepidoptera	Justin	Consolidated|Rock|	Veneer	41-60	Unconsolidated|Sand/Mud|		41-60	Low/ Moderate	None	Sponges	Branching, Massive Simple, Cup/Goblet, Tubes & Chinmeys, Errect Simple, Creeping/Remose		41-60	Cnidaria: Hydroids, Bryozoa			21-40	TRUE	TRUE	FALSE	FALSE	FALSE	FALSE	TRUE	TRUE	FALSE	FALSE	FALSE	FALSE	FALSE	FALSE	FALSE	FALSE	FALSE	FALSE	FALSE	FALSE	FALSE	FALSE	FALSE
FlindersCMReast_shelfreef_09_GRTS_northernlines	31_2	23	2897	PR_20130608_012707_496_LC16.tif	148.748	-40.5988	64.354	2	Single Burrow (81 001006)	Justin	Unconsolidated|Sand/Mud|		81-100				Flat	Bioturbated	Cnidaria: Hydroids, Bryozoa			1-20					FALSE	FALSE	FALSE	FALSE	FALSE	FALSE	FALSE	FALSE	FALSE	FALSE	FALSE	FALSE	FALSE	FALSE	FALSE	FALSE	FALSE	FALSE	FALSE	FALSE	FALSE	FALSE	FALSE
FlindersCMReast_shelfreef_10_GRTS_southernlines	19_3	8	308	PR_20130608_235612_549_LC16.tif	148.748	-40.6191	67.2349	2.093	Single Burrow (81 001006)	Justin	Unconsolidated|Sand/Mud|		81-100	Unconsolidated|Pebble/Gravel|Pebble		1-20	Flat	Bioturbated	Cnidaria: Hydroids, Bryozoa			1-20					FALSE	FALSE	FALSE	FALSE	FALSE	FALSE	FALSE	FALSE	FALSE	FALSE	FALSE	FALSE	FALSE	FALSE	FALSE	FALSE	FALSE	FALSE	FALSE	FALSE	FALSE	FALSE	FALSE
FlindersCMReast_shelfreef_10_GRTS_southernlines	7_2	18	198	PR_20130609_054057_618_LC16.tif	148.748	-40.6373	70.4669	1.973		Justin	Unconsolidated|Sand/Mud|	Veneer	81-100				Flat	None	Sponges	Branching, Tubes & Chimneys, Massive Simple, Cup/Goblet, Laminar		61-80	Cnidaria: Hydroids, Bryozoa			21-40	FALSE	TRUE	FALSE	FALSE	FALSE	FALSE	FALSE	TRUE	FALSE	FALSE	FALSE	FALSE	FALSE	FALSE	FALSE	FALSE	FALSE	FALSE	FALSE	FALSE	FALSE	FALSE	FALSE
FlindersCMReast_shelfreef_09_GRTS_northernlines	19_1	22	2803	PR_20130608_075005_550_LC16.tif	148.748	-40.618	66.9368	1.98		Justin	Unconsolidated|Sand/Mud|		81-100				Flat	None	Sponges	Branching, Simple Massive		1-20	Cnidaria: Hydroids, Bryozoa			1-20	FALSE	FALSE	FALSE	FALSE	TRUE	FALSE	FALSE	FALSE	FALSE	FALSE	FALSE	FALSE	FALSE	FALSE	FALSE	FALSE	FALSE	FALSE	FALSE	FALSE	FALSE	FALSE	FALSE
FlindersCMReast_shelfreef_10_GRTS_southernlines	13_2	16	270	PR_20130609_025000_593_LC16.tif	148.748	-40.6283	69.7214	2		Justin	Unconsolidated|Sand/Mud|		81-100				Flat	None	Cnidaria: Hydroids, Bryozoa			1-20					FALSE	FALSE	FALSE	FALSE	FALSE	FALSE	FALSE	FALSE	FALSE	FALSE	FALSE	FALSE	FALSE	FALSE	FALSE	FALSE	FALSE	FALSE	FALSE	FALSE	FALSE	FALSE	FALSE
FlindersCMReast_shelfreef_09_GRTS_northernlines	25_2	12	2874	PR_20130608_043817_248_LC16.tif	148.748	-40.6083	62.2978	2.083		Justin	Consolidated|Rock|		41-60	Unconsolidated|Sand/Mud|	Veneer	41-60	Low/ Moderate	None	Cnidaria: Hydroids, Bryozoa			41-60	Sponges	Branching, Massive Simple, Cup/Goblet		41-60	FALSE	FALSE	FALSE	FALSE	TRUE	FALSE	TRUE	TRUE	FALSE	FALSE	FALSE	FALSE	FALSE	FALSE	TRUE	FALSE	FALSE	FALSE	FALSE	FALSE	FALSE	FALSE	FALSE
FlindersCMReast_shelfreef_09_GRTS_northernlines	25_1	7	413	PR_20130608_032633_409_LC16.tif	148.748	-40.6066	64.142	1.97		Justin	Unconsolidated|Sand/Mud|		81-100	Unconsolidated|Pebble/Gravel|Pebble		1-20	Flat	None	Cnidaria: Hydroids, Bryozoa			1-20	Sponges	Errect Simple		1-20	FALSE	FALSE	FALSE	FALSE	FALSE	FALSE	FALSE	TRUE	FALSE	FALSE	FALSE	FALSE	FALSE	FALSE	FALSE	FALSE	FALSE	FALSE	FALSE	FALSE	FALSE	FALSE	FALSE
FlindersCMReast_shelfreef_10_GRTS_southernlines	19_4	19	2751	PR_20130609_010911_509_LC16.tif	148.748	-40.6219	67.2625	1.99	Single Burrow (81 001006)	Justin	Unconsolidated|Sand/Mud|		81-100	Unconsolidated|Pebble/Gravel|Pebble		1-20	Flat	Bioturbated	Cnidaria: Hydroids, Bryozoa			1-20	Sponges	Massive Simple		1-20	FALSE	FALSE	FALSE	FALSE	FALSE	FALSE	FALSE	FALSE	FALSE	FALSE	FALSE	FALSE	FALSE	FALSE	FALSE	FALSE	FALSE	FALSE	FALSE	FALSE	FALSE	FALSE	FALSE
FlindersCMReast_shelfreef_09_GRTS_northernlines	25_4	14	389	PR_20130608_045525_371_LC16.tif	148.748	-40.6101	63.476	2.165	A Few Dead Bivalve	Justin	Unconsolidated|Sand/Mud|		81-100	Consolidated|Rock|		1-20	Flat	None	Cnidaria: Hydroids, Bryozoa			1-20	Sponges	Massive Simple, Branching, Cup/Goblet, Tubes & Chinmeys		1-20	FALSE	FALSE	FALSE	FALSE	TRUE	FALSE	TRUE	TRUE	FALSE	FALSE	FALSE	FALSE	FALSE	FALSE	FALSE	FALSE	FALSE	FALSE	FALSE	FALSE	FALSE	FALSE	FALSE
FlindersCMReast_shelfreef_09_GRTS_northernlines	19_1	6	2784	PR_20130608_074952_897_LC16.tif	148.748	-40.618	66.9839	2.002		Justin	Unconsolidated|Sand/Mud|		81-100				Flat	None	Cnidaria: Hydroids, Bryozoa			1-20					FALSE	FALSE	FALSE	FALSE	FALSE	FALSE	FALSE	FALSE	FALSE	FALSE	FALSE	FALSE	FALSE	FALSE	FALSE	FALSE	FALSE	FALSE	FALSE	FALSE	FALSE	FALSE	FALSE
FlindersCMReast_shelfreef_10_GRTS_southernlines	7_4	6	278	PR_20130609_042103_188_LC16.tif	148.748	-40.6342	71.3832	2.02		Justin	Unconsolidated|Sand/Mud|	Veneer	81-100				Flat	None	Cnidaria: Hydroids, Bryozoa			41-60	Sponges	Branching, Massive Simple, Errect Simple		21-40	FALSE	FALSE	FALSE	FALSE	TRUE	FALSE	TRUE	FALSE	FALSE	FALSE	FALSE	FALSE	FALSE	FALSE	FALSE	FALSE	FALSE	FALSE	FALSE	FALSE	FALSE	FALSE	FALSE
FlindersCMReast_shelfreef_09_GRTS_northernlines	19_2	17	409	PR_20130608_062818_892_LC16.tif	148.748	-40.614	66.8152	1.975		Justin	Unconsolidated|Sand/Mud|	Veneer	81-100				Flat	None	Sponges	Massive Simple, Branching. Errect Simple, Laminar, Tubes & Chimneys		21-40	Cnidaria: Hydroids, Bryozoa			1-20	FALSE	FALSE	FALSE	FALSE	TRUE	TRUE	FALSE	TRUE	TRUE	FALSE	FALSE	FALSE	FALSE	FALSE	FALSE	FALSE	FALSE	FALSE	FALSE	FALSE	FALSE	FALSE	FALSE
FlindersCMReast_shelfreef_09_GRTS_northernlines	25_3	6	2751	PR_20130608_061637_357_LC16.tif	148.748	-40.6135	66.4329	2.025	Single Burrow (81 001006)	Justin	Unconsolidated|Sand/Mud|		81-100	Unconsolidated|Sand/Mud|	Veneer	1-20	Flat	Bioturbated	Cnidaria: Hydroids, Bryozoa			1-20	Sponges	Branching, Massive Simple, Laminar		1-20	FALSE	FALSE	FALSE	FALSE	FALSE	FALSE	FALSE	FALSE	FALSE	FALSE	FALSE	FALSE	FALSE	FALSE	FALSE	FALSE	FALSE	FALSE	FALSE	FALSE	FALSE	FALSE	FALSE
FlindersCMReast_shelfreef_10_GRTS_southernlines	7_3	18	2815	PR_20130609_065249_380_LC16.tif	148.748	-40.6395	72.3188	2.03		Justin	Unconsolidated|Sand/Mud|		81-100	Unconsolidated|Pebble/Gravel|Pebble		1-20	Flat	None	Cnidaria: Hydroids, Bryozoa			1-20					FALSE	FALSE	FALSE	FALSE	FALSE	FALSE	FALSE	FALSE	FALSE	FALSE	FALSE	FALSE	FALSE	FALSE	FALSE	FALSE	FALSE	FALSE	FALSE	FALSE	FALSE	FALSE	FALSE
FlindersCMReast_shelfreef_09_GRTS_northernlines	31_1	22	526	PR_20130608_001513_270_LC16.tif	148.748	-40.5964	64.1358	2	Single Burrow (81 001006), A few Dead Bivalve	Justin	Unconsolidated|Sand/Mud|		81-100				Flat	Bioturbated	Cnidaria: Hydroids, Bryozoa			1-20	Sponges	Massive Simple		1-20	FALSE	FALSE	FALSE	FALSE	FALSE	FALSE	FALSE	FALSE	FALSE	FALSE	FALSE	FALSE	FALSE	FALSE	FALSE	FALSE	FALSE	FALSE	FALSE	FALSE	FALSE	FALSE	FALSE
FlindersCMReast_shelfreef_09_GRTS_northernlines	25_1	23	455	PR_20130608_032701_379_LC16.tif	148.748	-40.6066	64.2383	1.917		Justin	Unconsolidated|Sand/Mud|		81-100	Unconsolidated|Pebble/Gravel|Pebble		1-20	Flat	None	Cnidaria: Hydroids, Bryozoa			1-20					FALSE	FALSE	FALSE	FALSE	FALSE	FALSE	FALSE	FALSE	FALSE	FALSE	FALSE	FALSE	FALSE	FALSE	FALSE	FALSE	FALSE	FALSE	FALSE	FALSE	FALSE	FALSE	FALSE
FlindersCMReast_shelfreef_09_GRTS_northernlines	31_2	7	2809	PR_20130608_012608_892_LC16.tif	148.748	-40.5988	64.5124	2.04	Single Burrow (81 001006)	Justin	Unconsolidated|Sand/Mud|		81-100				Flat	Bioturbated	Cnidaria: Hydroids, Bryozoa			1-20					FALSE	FALSE	FALSE	FALSE	FALSE	FALSE	FALSE	FALSE	FALSE	FALSE	FALSE	FALSE	FALSE	FALSE	FALSE	FALSE	FALSE	FALSE	FALSE	FALSE	FALSE	FALSE	FALSE
FlindersCMReast_shelfreef_09_GRTS_northernlines	31_2	3	2798	PR_20130608_012601_567_LC16.tif	148.748	-40.5988	64.5486	1.97	Single Burrow (81 001006), A few Dead Bivalve	Justin	Unconsolidated|Sand/Mud|		81-100	Unconsolidated|Pebble/Gravel|Pebble		1-20	Flat	Bioturbated	Cnidaria: Hydroids, Bryozoa			1-20					FALSE	FALSE	FALSE	FALSE	FALSE	FALSE	FALSE	FALSE	FALSE	FALSE	FALSE	FALSE	FALSE	FALSE	FALSE	FALSE	FALSE	FALSE	FALSE	FALSE	FALSE	FALSE	FALSE
FlindersCMReast_shelfreef_10_GRTS_southernlines	13_1	2	2738	PR_20130609_035215_289_LC16.tif	148.748	-40.6284	70.0105	2.01		Justin	Unconsolidated|Sand/Mud|		81-100				Flat	None	Cnidaria: Hydroids, Bryozoa			1-20					FALSE	FALSE	FALSE	FALSE	FALSE	FALSE	FALSE	FALSE	FALSE	FALSE	FALSE	FALSE	FALSE	FALSE	FALSE	FALSE	FALSE	FALSE	FALSE	FALSE	FALSE	FALSE	FALSE
FlindersCMReast_shelfreef_10_GRTS_southernlines	19_4	3	2685	PR_20130609_010827_556_LC16.tif	148.748	-40.6219	67.2168	1.985	Single Burrow (81 001006)	Justin	Unconsolidated|Sand/Mud|		81-100				Flat	Bioturbated	Cnidaria: Hydroids, Bryozoa			1-20	Molluscs: Gastropods	Spindle Shell (Maybe a Hermit Crab)		1-20	FALSE	FALSE	FALSE	FALSE	FALSE	FALSE	FALSE	FALSE	FALSE	FALSE	FALSE	FALSE	FALSE	FALSE	FALSE	FALSE	FALSE	FALSE	FALSE	FALSE	FALSE	TRUE	FALSE
FlindersCMReast_shelfreef_09_GRTS_northernlines	19_2	1	463	PR_20130608_062854_853_LC16.tif	148.748	-40.614	66.9101	2.002		Justin	Unconsolidated|Sand/Mud|	Veneer	81-100				Flat	None	Cnidaria: Hydroids, Bryozoa			21-40	Sponges	Massive Simple, Errect Simple, Branching		1-20	FALSE	FALSE	FALSE	FALSE	TRUE	FALSE	TRUE	TRUE	FALSE	FALSE	FALSE	FALSE	FALSE	FALSE	FALSE	FALSE	FALSE	FALSE	FALSE	FALSE	FALSE	FALSE	FALSE
FlindersCMReast_shelfreef_09_GRTS_northernlines	19_1	30	2713	PR_20130608_074905_615_LC16.tif	148.748	-40.618	66.9939	2.062		Justin	Unconsolidated|Sand/Mud|	Veneer	81-100	Unconsolidated|Pebble/Gravel|Pebble		1-20	Flat	None	Cnidaria: Hydroids, Bryozoa			1-20					FALSE	FALSE	FALSE	FALSE	FALSE	FALSE	FALSE	FALSE	FALSE	FALSE	FALSE	FALSE	FALSE	FALSE	FALSE	FALSE	FALSE	FALSE	FALSE	FALSE	FALSE	FALSE	FALSE
FlindersCMReast_shelfreef_09_GRTS_northernlines	31_4	24	521	PR_20130608_015408_391_LC16.tif	148.748	-40.602	65.0913	1.985	Fish: Caesioperca lepidoptera, Single Burrow (81 001006)	Justin	Unconsolidated|Sand/Mud|		81-100	Unconsolidated|Sand/Mud|	Veneer	1-20	Flat	Bioturbated	Cnidaria: Hydroids, Bryozoa			1-20	Cnidaria: Corals: Black & Octocorals			1-20	TRUE	FALSE	FALSE	FALSE	TRUE	FALSE	FALSE	FALSE	FALSE	FALSE	FALSE	FALSE	FALSE	FALSE	FALSE	FALSE	FALSE	FALSE	FALSE	FALSE	FALSE	TRUE	FALSE
FlindersCMReast_shelfreef_09_GRTS_northernlines	25_2	8	2772	PR_20130608_043709_321_LC16.tif	148.748	-40.6083	63.5057	1.89	Fish: Caesioperca lepidoptera	Justin	Unconsolidated|Sand/Mud|	Veneer	61-80	Consolidated|Rock|		21-40	Low/ Moderate	None	Cnidaria: Hydroids, Bryozoa			21-40	Sponges	Branching, Massive Simple, Cup/Goblet, Laminar		1-20	TRUE	FALSE	FALSE	FALSE	TRUE	FALSE	FALSE	TRUE	FALSE	FALSE	FALSE	FALSE	FALSE	FALSE	FALSE	FALSE	FALSE	FALSE	FALSE	FALSE	FALSE	FALSE	FALSE
FlindersCMReast_shelfreef_10_GRTS_southernlines	19_4	15	2659	PR_20130609_010810_241_LC16.tif	148.748	-40.6219	67.3443	1.99	Single Burrow (81 001006)	Justin	Unconsolidated|Sand/Mud|		81-100	Unconsolidated|Pebble/Gravel|Pebble		1-20	Flat	Bioturbated	Cnidaria: Hydroids, Bryozoa			1-20					FALSE	FALSE	FALSE	FALSE	FALSE	FALSE	FALSE	FALSE	FALSE	FALSE	FALSE	FALSE	FALSE	FALSE	FALSE	FALSE	FALSE	FALSE	FALSE	FALSE	FALSE	FALSE	FALSE
FlindersCMReast_shelfreef_09_GRTS_northernlines	31_4	8	546	PR_20130608_015425_040_LC16.tif	148.748	-40.602	64.8394	1.96	Single Burrow (81 001006), A few Dead Bivalve	Justin	Unconsolidated|Sand/Mud|		81-100	Unconsolidated|Pebble/Gravel|Pebble		1-20	Flat	Bioturbated	Cnidaria: Hydroids, Bryozoa			1-20	Sponges	Massive Simple		1-20	FALSE	FALSE	FALSE	FALSE	FALSE	FALSE	TRUE	FALSE	FALSE	FALSE	FALSE	FALSE	FALSE	FALSE	FALSE	FALSE	FALSE	FALSE	FALSE	FALSE	FALSE	FALSE	FALSE
FlindersCMReast_shelfreef_09_GRTS_northernlines	25_4	10	489	PR_20130608_045631_966_LC16.tif	148.748	-40.6101	63.3952	2.143		Justin	Unconsolidated|Sand/Mud|	Veneer	81-100				Flat	None	Sponges	Branching, Massive Simple, Errect Simple, Creeping/Remose, Tubes & Chinmeys, Laminar		21-40	Cnidaria: Hydroids, Bryozoa			1-20	FALSE	FALSE	FALSE	FALSE	FALSE	FALSE	TRUE	TRUE	TRUE	FALSE	FALSE	FALSE	FALSE	FALSE	FALSE	FALSE	FALSE	FALSE	FALSE	FALSE	FALSE	FALSE	FALSE
FlindersCMReast_shelfreef_09_GRTS_northernlines	31_2	19	2737	PR_20130608_012520_945_LC16.tif	148.748	-40.5988	64.635	1.983	Single Burrow (81 001006), A few Dead Bivalve	Justin	Unconsolidated|Sand/Mud|		81-100				Flat	Bioturbated	Cnidaria: Hydroids, Bryozoa			1-20					FALSE	FALSE	FALSE	FALSE	FALSE	FALSE	FALSE	FALSE	FALSE	FALSE	FALSE	FALSE	FALSE	FALSE	FALSE	FALSE	FALSE	FALSE	FALSE	FALSE	FALSE	FALSE	FALSE
FlindersCMReast_shelfreef_10_GRTS_southernlines	7_1	30	2726	PR_20130609_053310_237_LC16.tif	148.748	-40.6368	70.727	1.99		Justin	Unconsolidated|Sand/Mud|	Veneer	61-80	Unconsolidated|Sand/Mud|	Veneer	21-40	Flat	None	Cnidaria: Hydroids, Bryozoa			21-40	Sponges	Errect Simple, Branching, Laminar, Incompleate cup		1-20	FALSE	FALSE	FALSE	FALSE	TRUE	FALSE	TRUE	TRUE	FALSE	FALSE	FALSE	FALSE	FALSE	FALSE	FALSE	FALSE	FALSE	FALSE	FALSE	FALSE	FALSE	FALSE	FALSE
FlindersCMReast_shelfreef_09_GRTS_northernlines	25_3	18	2665	PR_20130608_061540_086_LC16.tif	148.748	-40.6135	66.5131	2.118		Justin	Unconsolidated|Sand/Mud|	Veneer	81-100				Flat	None	Sponges	Branching, Massive Simple		1-20	Cnidaria: Hydroids, Bryozoa			1-20	FALSE	FALSE	FALSE	FALSE	TRUE	FALSE	TRUE	FALSE	FALSE	FALSE	FALSE	FALSE	FALSE	FALSE	FALSE	FALSE	FALSE	FALSE	FALSE	FALSE	FALSE	FALSE	FALSE
FlindersCMReast_shelfreef_10_GRTS_southernlines	7_4	22	367	PR_20130609_042202_457_LC16.tif	148.748	-40.6342	71.8815	1.973		Justin	Unconsolidated|Sand/Mud|	Veneer	81-100				Flat	None	Cnidaria: Hydroids, Bryozoa			1-20	Sponges	Errect Simple, Encrusting, Branching, Massive Simple		1-20	FALSE	FALSE	FALSE	FALSE	FALSE	FALSE	FALSE	TRUE	FALSE	FALSE	FALSE	FALSE	FALSE	FALSE	FALSE	FALSE	FALSE	FALSE	FALSE	FALSE	FALSE	FALSE	FALSE
FlindersCMReast_shelfreef_10_GRTS_southernlines	13_1	18	2684	PR_20130609_035139_328_LC16.tif	148.748	-40.6284	70.1448	2.02		Justin	Unconsolidated|Sand/Mud|		81-100				Flat	None	Cnidaria: Hydroids, Bryozoa			1-20					FALSE	FALSE	FALSE	FALSE	FALSE	FALSE	FALSE	FALSE	FALSE	FALSE	FALSE	FALSE	FALSE	FALSE	FALSE	FALSE	FALSE	FALSE	FALSE	FALSE	FALSE	FALSE	FALSE
FlindersCMReast_shelfreef_09_GRTS_northernlines	31_4	20	577	PR_20130608_015445_684_LC16.tif	148.749	-40.602	64.6576	2.04	Single Burrow (81 001006), A few Dead Bivalve	Justin	Unconsolidated|Sand/Mud|		81-100	Unconsolidated|Sand/Mud|	Veneer	1-20	Flat	Bioturbated	Cnidaria: Hydroids, Bryozoa			1-20	Sponges	Massive Simple		1-20	FALSE	FALSE	FALSE	FALSE	FALSE	FALSE	FALSE	TRUE	FALSE	FALSE	FALSE	FALSE	FALSE	FALSE	FALSE	FALSE	FALSE	FALSE	FALSE	FALSE	FALSE	FALSE	FALSE
FlindersCMReast_shelfreef_10_GRTS_southernlines	7_4	26	390	PR_20130609_042217_774_LC16.tif	148.749	-40.6342	71.8839	1.965		Justin	Unconsolidated|Sand/Mud|	Veneer	81-100				Flat	None	Cnidaria: Hydroids, Bryozoa			1-20	Sponges	Branching, Errect Simple, Massive Simple, Cup/Goblet		1-20	FALSE	FALSE	FALSE	FALSE	FALSE	FALSE	FALSE	FALSE	FALSE	FALSE	FALSE	FALSE	FALSE	FALSE	FALSE	FALSE	FALSE	FALSE	FALSE	FALSE	FALSE	FALSE	FALSE
FlindersCMReast_shelfreef_09_GRTS_northernlines	19_1	14	2652	PR_20130608_074824_992_LC16.tif	148.749	-40.618	67.4302	2		Justin	Unconsolidated|Sand/Mud|		81-100				Flat	None	Cnidaria: Hydroids, Bryozoa			1-20	Echinoderms: Sea urchins	Heart Urchin		1-20	FALSE	FALSE	FALSE	FALSE	FALSE	FALSE	FALSE	FALSE	FALSE	FALSE	FALSE	FALSE	FALSE	FALSE	FALSE	FALSE	FALSE	TRUE	FALSE	FALSE	FALSE	TRUE	FALSE
FlindersCMReast_shelfreef_10_GRTS_southernlines	13_2	24	417	PR_20130609_025138_487_LC16.tif	148.749	-40.6283	70.2044	2.01		Justin	Unconsolidated|Sand/Mud|		81-100				Flat	None	Cnidaria: Hydroids, Bryozoa			1-20					FALSE	FALSE	FALSE	FALSE	FALSE	FALSE	FALSE	FALSE	FALSE	FALSE	FALSE	FALSE	FALSE	FALSE	FALSE	FALSE	FALSE	FALSE	FALSE	FALSE	FALSE	FALSE	FALSE
FlindersCMReast_shelfreef_09_GRTS_northernlines	25_2	24	2727	PR_20130608_043639_354_LC16.tif	148.749	-40.6083	63.7568	2.045	Fish: Caesioperca lepidoptera, Single Burrow (81 001006)	Justin	Unconsolidated|Sand/Mud|	Veneer	81-100				Flat	Bioturbated	Cnidaria: Hydroids, Bryozoa			1-20	Sponges	Massive Simple		1-20	TRUE	FALSE	FALSE	FALSE	FALSE	FALSE	FALSE	TRUE	FALSE	FALSE	FALSE	FALSE	FALSE	FALSE	FALSE	FALSE	FALSE	FALSE	FALSE	FALSE	FALSE	FALSE	FALSE
FlindersCMReast_shelfreef_09_GRTS_northernlines	31_3	17	2702	PR_20130608_025503_263_LC16.tif	148.749	-40.6025	64.493	1.953	Single Burrow (81 001006), A few Dead Bivalve	Justin	Unconsolidated|Sand/Mud|		61-80	Unconsolidated|Pebble/Gravel|Pebble		21-40	Flat	Bioturbated	Sponges	Massive Simple, Branching		1-20	Cnidaria: Hydroids, Bryozoa			1-20	FALSE	TRUE	FALSE	FALSE	FALSE	FALSE	FALSE	TRUE	FALSE	FALSE	FALSE	FALSE	FALSE	FALSE	FALSE	FALSE	FALSE	FALSE	FALSE	FALSE	FALSE	FALSE	FALSE
FlindersCMReast_shelfreef_10_GRTS_southernlines	13_4	9	2639	PR_20130609_023634_689_LC16.tif	148.749	-40.6269	69.8557	1.985	Single Burrow (81 001006)	Justin	Unconsolidated|Sand/Mud|		81-100				Flat	Bioturbated	No Visible Biota			81-100	Sponges				FALSE	FALSE	FALSE	FALSE	FALSE	FALSE	FALSE	FALSE	FALSE	FALSE	FALSE	FALSE	FALSE	FALSE	FALSE	FALSE	FALSE	FALSE	FALSE	FALSE	FALSE	FALSE	FALSE
FlindersCMReast_shelfreef_10_GRTS_southernlines	7_3	6	2701	PR_20130609_065133_462_LC16.tif	148.749	-40.6395	72.9399	2.01		Justin	Unconsolidated|Sand/Mud|		81-100				Flat	None	Cnidaria: Hydroids, Bryozoa			1-20					FALSE	FALSE	FALSE	FALSE	FALSE	FALSE	FALSE	FALSE	FALSE	FALSE	FALSE	FALSE	FALSE	FALSE	FALSE	FALSE	FALSE	FALSE	FALSE	FALSE	FALSE	FALSE	FALSE
FlindersCMReast_shelfreef_10_GRTS_southernlines	13_4	25	2632	PR_20130609_023630_027_LC16.tif	148.749	-40.6269	69.8804	1.973	Single Burrow (81 001006)	Justin	Unconsolidated|Sand/Mud|		81-100				Flat	Bioturbated	Cnidaria: Hydroids, Bryozoa			1-20					FALSE	FALSE	FALSE	FALSE	FALSE	FALSE	FALSE	FALSE	FALSE	FALSE	FALSE	FALSE	FALSE	FALSE	FALSE	FALSE	FALSE	FALSE	FALSE	FALSE	FALSE	FALSE	FALSE
FlindersCMReast_shelfreef_10_GRTS_southernlines	13_1	30	2644	PR_20130609_035112_690_LC16.tif	148.749	-40.6284	70.2722	2.03		Justin	Unconsolidated|Sand/Mud|		81-100				Flat	2D ripples/ waves	Cnidaria: Hydroids, Bryozoa			1-20					FALSE	FALSE	FALSE	FALSE	FALSE	FALSE	FALSE	FALSE	FALSE	FALSE	FALSE	FALSE	FALSE	FALSE	FALSE	FALSE	FALSE	FALSE	FALSE	FALSE	FALSE	FALSE	FALSE
FlindersCMReast_shelfreef_10_GRTS_southernlines	7_2	6	369	PR_20130609_054251_496_LC16.tif	148.749	-40.6374	71.4146	1.965	Single Burrow (81 001006)	Justin	Unconsolidated|Sand/Mud|	Veneer	81-100				Flat	Bioturbated	Cnidaria: Hydroids, Bryozoa			21-40	Sponges	Errect Simple, Branching, Tubes & Chimneys, Massive Simple		1-20	FALSE	FALSE	FALSE	FALSE	TRUE	FALSE	FALSE	FALSE	FALSE	FALSE	FALSE	FALSE	FALSE	FALSE	FALSE	FALSE	FALSE	FALSE	FALSE	FALSE	FALSE	FALSE	FALSE
FlindersCMReast_shelfreef_09_GRTS_northernlines	31_3	1	2689	PR_20130608_025454_606_LC16.tif	148.749	-40.6025	64.4124	1.97		Justin	Unconsolidated|Sand/Mud|		41-60	Unconsolidated|Pebble/Gravel|Pebble		41-60	Flat	None	Cnidaria: Hydroids, Bryozoa			1-20	Sponges	Massive Simple, Encrusting		1-20	FALSE	FALSE	FALSE	FALSE	FALSE	FALSE	FALSE	TRUE	FALSE	FALSE	FALSE	FALSE	FALSE	FALSE	FALSE	FALSE	FALSE	FALSE	FALSE	FALSE	FALSE	FALSE	FALSE
FlindersCMReast_shelfreef_09_GRTS_northernlines	31_1	18	646	PR_20130608_001633_183_LC16.tif	148.749	-40.5964	64.3036	2	Single Burrow (81 001006), A few Dead Bivalve	Justin	Unconsolidated|Sand/Mud|		81-100				Flat	Bioturbated	Sponges	Massive Simple		1-20	Cnidaria: Hydroids, Bryozoa			1-20	FALSE	FALSE	FALSE	FALSE	FALSE	FALSE	FALSE	FALSE	FALSE	FALSE	FALSE	FALSE	FALSE	FALSE	FALSE	FALSE	FALSE	FALSE	FALSE	FALSE	FALSE	FALSE	FALSE
FlindersCMReast_shelfreef_10_GRTS_southernlines	7_1	14	2667	PR_20130609_053230_946_LC16.tif	148.749	-40.6368	71.0714	2.02		Justin	Unconsolidated|Sand/Mud|		81-100				Flat	None	Cnidaria: Hydroids, Bryozoa			1-20	Bryozoa			1-20	FALSE	FALSE	FALSE	FALSE	FALSE	FALSE	FALSE	FALSE	FALSE	FALSE	FALSE	FALSE	FALSE	FALSE	FALSE	FALSE	FALSE	FALSE	FALSE	FALSE	FALSE	FALSE	FALSE
FlindersCMReast_shelfreef_10_GRTS_southernlines	13_1	14	2626	PR_20130609_035100_703_LC16.tif	148.749	-40.6284	70.3264	2.02		Justin	Unconsolidated|Sand/Mud|		81-100				Flat	2D ripples/ waves	No Visible Biota			81-100					FALSE	FALSE	FALSE	FALSE	FALSE	FALSE	FALSE	FALSE	FALSE	FALSE	FALSE	FALSE	FALSE	FALSE	FALSE	FALSE	FALSE	FALSE	FALSE	FALSE	FALSE	FALSE	FALSE
FlindersCMReast_shelfreef_09_GRTS_northernlines	25_1	3	584	PR_20130608_032827_286_LC16.tif	148.749	-40.6066	64.6606	1.998		Justin	Unconsolidated|Sand/Mud|	Veneer	81-100				Flat	None	Sponges	Branching, Massive Simple, Creeping/Remose, Cup/Goblet		21-40	Cnidaria: Hydroids, Bryozoa			21-40	FALSE	TRUE	FALSE	FALSE	TRUE	FALSE	TRUE	FALSE	FALSE	FALSE	FALSE	FALSE	FALSE	FALSE	FALSE	FALSE	FALSE	FALSE	FALSE	FALSE	FALSE	FALSE	FALSE
FlindersCMReast_shelfreef_09_GRTS_northernlines	31_4	4	619	PR_20130608_015513_654_LC16.tif	148.749	-40.602	63.9287	2.458	Fish: Caesioperca lepidoptera, Single Burrow (81 001006)	Justin	Consolidated|Rock|		61-80	Unconsolidated|Sand/Mud|		21-40	Low/ Moderate	Bioturbated	Cnidaria: Hydroids, Bryozoa			21-40	Sponges	Branching, Massive Simple, Cup/Goblet, Errect Simple		21-40	TRUE	FALSE	FALSE	FALSE	TRUE	FALSE	FALSE	FALSE	FALSE	FALSE	FALSE	FALSE	FALSE	FALSE	FALSE	FALSE	FALSE	FALSE	FALSE	FALSE	FALSE	FALSE	FALSE
FlindersCMReast_shelfreef_10_GRTS_southernlines	7_4	10	437	PR_20130609_042249_074_LC16.tif	148.749	-40.6342	71.8555	2.01		Justin	Unconsolidated|Sand/Mud|	Veneer	81-100				Flat	None	Sponges	Branching, Massive Simple, Errect Simple, Cup/Goblet, Tubes & Chimneys		41-60	Cnidaria: Hydroids, Bryozoa			21-40	FALSE	TRUE	FALSE	FALSE	TRUE	FALSE	FALSE	TRUE	FALSE	FALSE	FALSE	FALSE	FALSE	FALSE	FALSE	FALSE	FALSE	FALSE	FALSE	FALSE	FALSE	FALSE	FALSE
FlindersCMReast_shelfreef_09_GRTS_northernlines	25_4	26	575	PR_20130608_045729_237_LC16.tif	148.749	-40.6101	64.063	2.127		Justin	Unconsolidated|Sand/Mud|		81-100	Unconsolidated|Pebble/Gravel|Pebble		1-20	Flat	None	Cnidaria: Hydroids, Bryozoa			1-20	Sponges	Branching, Massive Simple		1-20	FALSE	FALSE	FALSE	FALSE	FALSE	FALSE	FALSE	TRUE	FALSE	FALSE	FALSE	FALSE	FALSE	FALSE	FALSE	FALSE	FALSE	FALSE	FALSE	FALSE	FALSE	FALSE	FALSE
FlindersCMReast_shelfreef_09_GRTS_northernlines	31_1	6	682	PR_20130608_001657_157_LC16.tif	148.749	-40.5964	64.3535	2.01	Single Burrow (81 001006), A few Dead Bivalve & Scallop	Justin	Unconsolidated|Sand/Mud|		81-100				Flat	Bioturbated	Cnidaria: Hydroids, Bryozoa			1-20	Sponges	Massive Simple		1-20	FALSE	FALSE	FALSE	FALSE	FALSE	FALSE	FALSE	FALSE	FALSE	FALSE	FALSE	FALSE	FALSE	FALSE	FALSE	FALSE	FALSE	FALSE	FALSE	FALSE	FALSE	FALSE	FALSE
FlindersCMReast_shelfreef_10_GRTS_southernlines	7_2	26	413	PR_20130609_054320_798_LC16.tif	148.749	-40.6374	71.6381	1.953		Justin	Unconsolidated|Sand/Mud|	Veneer	81-100				Flat	None	Sponges	Massive Simple, Branching, Errect Simple		1-20	Cnidaria: Hydrocorals, Bryozoa			1-20	FALSE	TRUE	FALSE	FALSE	FALSE	FALSE	FALSE	FALSE	FALSE	FALSE	FALSE	FALSE	FALSE	FALSE	FALSE	FALSE	FALSE	FALSE	FALSE	FALSE	FALSE	FALSE	FALSE
FlindersCMReast_shelfreef_09_GRTS_northernlines	25_3	10	2575	PR_20130608_061440_151_LC16.tif	148.749	-40.6135	66.3041	2.135		Justin	Unconsolidated|Sand/Mud|		61-80	Consolidated|Rock|		21-40	Low/ Moderate	None	Cnidaria: Hydroids, Bryozoa			1-20	Bryozoa			1-20	FALSE	FALSE	FALSE	FALSE	FALSE	FALSE	FALSE	FALSE	FALSE	FALSE	FALSE	FALSE	FALSE	FALSE	FALSE	FALSE	FALSE	FALSE	FALSE	FALSE	FALSE	TRUE	FALSE
FlindersCMReast_shelfreef_09_GRTS_northernlines	19_2	9	593	PR_20130608_063021_425_LC16.tif	148.749	-40.614	67.2646	2.13		Justin	Unconsolidated|Sand/Mud|	Veneer	81-100				Flat	None	Cnidaria: Hydroids, Bryozoa			1-20	Cnidaria: Corals: Black & Octocorals	Non-fleshy Bushy		1-20	FALSE	FALSE	FALSE	FALSE	FALSE	FALSE	FALSE	TRUE	FALSE	FALSE	FALSE	FALSE	FALSE	FALSE	FALSE	FALSE	FALSE	FALSE	FALSE	FALSE	FALSE	TRUE	FALSE
FlindersCMReast_shelfreef_10_GRTS_southernlines	13_3	16	518	PR_20130609_013204_842_LC16.tif	148.749	-40.6254	69.89	1.96		Justin	Unconsolidated|Sand/Mud|		81-100				Flat	None	Cnidaria: Hydroids, Bryozoa			1-20					FALSE	FALSE	FALSE	FALSE	FALSE	FALSE	FALSE	FALSE	FALSE	FALSE	FALSE	FALSE	FALSE	FALSE	FALSE	FALSE	FALSE	FALSE	FALSE	FALSE	FALSE	FALSE	FALSE
FlindersCMReast_shelfreef_10_GRTS_southernlines	7_1	18	2611	PR_20130609_053153_653_LC16.tif	148.749	-40.6368	71.496	1.99		Justin	Unconsolidated|Sand/Mud|		41-60	Unconsolidated|Sand/Mud|	Veneer	21-40	Flat	None	Bryozoa			1-20	Sponges	Branching, Massive Simple		1-20	FALSE	FALSE	FALSE	FALSE	TRUE	FALSE	FALSE	TRUE	TRUE	FALSE	FALSE	FALSE	FALSE	FALSE	FALSE	FALSE	FALSE	FALSE	FALSE	FALSE	FALSE	FALSE	FALSE
FlindersCMReast_shelfreef_10_GRTS_southernlines	19_3	16	561	PR_20130608_235901_034_LC16.tif	148.749	-40.6191	67.3918	2		Justin	Unconsolidated|Sand/Mud|	Veneer	81-100				Flat	None	Cnidaria: Hydroids, Bryozoa			41-60	Sponges	Branching, Massive Simple, Tubes & Chimneys		21-40	FALSE	TRUE	FALSE	FALSE	TRUE	FALSE	TRUE	FALSE	FALSE	FALSE	FALSE	FALSE	FALSE	FALSE	FALSE	FALSE	FALSE	FALSE	FALSE	FALSE	FALSE	FALSE	FALSE
FlindersCMReast_shelfreef_09_GRTS_northernlines	25_4	3	637	PR_20130608_045810_525_LC16.tif	148.749	-40.6101	64.196	2.085	Single Burrow (81 001006)	Justin	Unconsolidated|Sand/Mud|		61-80	Unconsolidated|Sand/Mud|	Veneer	21-40	Flat	Bioturbated	Cnidaria: Hydroids, Bryozoa			21-40	Sponges	Branching, Massive Simple, Cup/Goblet		1-20	FALSE	FALSE	FALSE	FALSE	TRUE	FALSE	FALSE	TRUE	FALSE	FALSE	FALSE	FALSE	FALSE	FALSE	FALSE	FALSE	FALSE	FALSE	FALSE	FALSE	FALSE	FALSE	FALSE
FlindersCMReast_shelfreef_09_GRTS_northernlines	19_1	26	2534	PR_20130608_074706_411_LC16.tif	148.749	-40.618	67.1545	2.055	Single Burrow (81 001006)	Justin	Unconsolidated|Sand/Mud|		81-100				Flat	Bioturbated	No Visible Biota			81-100					FALSE	FALSE	FALSE	FALSE	FALSE	FALSE	FALSE	FALSE	FALSE	FALSE	FALSE	FALSE	FALSE	FALSE	FALSE	FALSE	FALSE	FALSE	FALSE	FALSE	FALSE	FALSE	FALSE
FlindersCMReast_shelfreef_10_GRTS_southernlines	19_3	12	590	PR_20130608_235920_347_LC16.tif	148.749	-40.6191	67.4258	2.013		Justin	Unconsolidated|Sand/Mud|	Veneer	81-100				Flat	None	Cnidaria: Hydroids, Bryozoa			21-40	Cnidaria: Corals: Black & Octocorals	Whips		1-20	FALSE	FALSE	FALSE	FALSE	TRUE	FALSE	FALSE	TRUE	FALSE	FALSE	FALSE	FALSE	FALSE	FALSE	FALSE	FALSE	FALSE	FALSE	FALSE	FALSE	FALSE	TRUE	FALSE
FlindersCMReast_shelfreef_09_GRTS_northernlines	25_1	19	674	PR_20130608_032927_220_LC16.tif	148.749	-40.6066	64.6987	2.083		Justin	Unconsolidated|Sand/Mud|	Veneer	81-100				Flat	None	Sponges	Branching, Massive Simple, Errect Simple		21-40	Cnidaria: Hydroids, Bryozoa			1-20	FALSE	FALSE	FALSE	FALSE	TRUE	FALSE	TRUE	TRUE	FALSE	FALSE	FALSE	FALSE	FALSE	FALSE	FALSE	FALSE	FALSE	FALSE	FALSE	FALSE	FALSE	FALSE	FALSE
FlindersCMReast_shelfreef_09_GRTS_northernlines	31_2	4	2538	PR_20130608_012308_422_LC16.tif	148.749	-40.5988	65.0633	2		Justin	Unconsolidated|Sand/Mud|		81-100				Flat	2D ripples/ waves	Cnidaria: Hydroids, Bryozoa			1-20					FALSE	FALSE	FALSE	FALSE	FALSE	FALSE	FALSE	FALSE	FALSE	FALSE	FALSE	FALSE	FALSE	FALSE	FALSE	FALSE	FALSE	FALSE	FALSE	FALSE	FALSE	FALSE	FALSE
FlindersCMReast_shelfreef_10_GRTS_southernlines	13_3	12	580	PR_20130609_013246_131_LC16.tif	148.749	-40.6254	69.8855	2.005	Single Burrow (81 001006)	Justin	Unconsolidated|Sand/Mud|		81-100				Flat	Bioturbated	Cnidaria: Hydroids, Bryozoa			1-20					FALSE	FALSE	FALSE	FALSE	FALSE	FALSE	FALSE	FALSE	FALSE	FALSE	FALSE	FALSE	FALSE	FALSE	FALSE	FALSE	FALSE	FALSE	FALSE	FALSE	FALSE	FALSE	FALSE
FlindersCMReast_shelfreef_10_GRTS_southernlines	13_2	12	553	PR_20130609_025309_056_LC16.tif	148.749	-40.6283	70.7383	1.958		Justin	Unconsolidated|Sand/Mud|		81-100				Flat	2D ripples/ waves	Cnidaria: Hydroids, Bryozoa			1-20					FALSE	FALSE	FALSE	FALSE	FALSE	FALSE	FALSE	FALSE	FALSE	FALSE	FALSE	FALSE	FALSE	FALSE	FALSE	FALSE	FALSE	FALSE	FALSE	FALSE	FALSE	FALSE	FALSE
FlindersCMReast_shelfreef_10_GRTS_southernlines	7_3	26	2562	PR_20130609_065000_895_LC16.tif	148.749	-40.6396	73.8954	1.99		Justin	Unconsolidated|Sand/Mud|		81-100	Unconsolidated|Pebble/Gravel|Pebble		1-20	Flat	None	Cnidaria: Hydroids, Bryozoa			1-20	Sponges	Encrusting		1-20	FALSE	FALSE	FALSE	FALSE	FALSE	FALSE	FALSE	FALSE	FALSE	FALSE	FALSE	FALSE	FALSE	FALSE	FALSE	FALSE	FALSE	FALSE	FALSE	FALSE	FALSE	FALSE	FALSE
FlindersCMReast_shelfreef_10_GRTS_southernlines	19_4	27	2462	PR_20130609_010559_049_LC16.tif	148.749	-40.6219	68.9982	2		Justin	Unconsolidated|Sand/Mud|		81-100				Flat	None	Cnidaria: Hydroids, Bryozoa			1-20					FALSE	FALSE	FALSE	FALSE	FALSE	FALSE	FALSE	FALSE	FALSE	FALSE	FALSE	FALSE	FALSE	FALSE	FALSE	FALSE	FALSE	FALSE	FALSE	FALSE	FALSE	FALSE	FALSE
FlindersCMReast_shelfreef_09_GRTS_northernlines	19_2	21	691	PR_20130608_063126_688_LC16.tif	148.749	-40.614	67.7354	2.085		Justin	Unconsolidated|Sand/Mud|		81-100	Unconsolidated|Pebble/Gravel|Pebble		1-20	Flat	None	Cnidaria: Hydroids, Bryozoa			1-20	Echinoderms: Sea urchins	Heart Urchin (x2)		1-20	FALSE	FALSE	FALSE	FALSE	FALSE	TRUE	FALSE	FALSE	FALSE	FALSE	FALSE	FALSE	FALSE	FALSE	FALSE	FALSE	FALSE	FALSE	FALSE	FALSE	FALSE	FALSE	FALSE
FlindersCMReast_shelfreef_10_GRTS_southernlines	13_4	13	2481	PR_20130609_023449_469_LC16.tif	148.749	-40.6269	69.9882	2		Justin	Unconsolidated|Sand/Mud|		81-100				Flat	None	Cnidaria: Hydroids, Bryozoa			1-20					FALSE	FALSE	FALSE	FALSE	FALSE	FALSE	FALSE	FALSE	FALSE	FALSE	FALSE	FALSE	FALSE	FALSE	FALSE	FALSE	FALSE	FALSE	FALSE	FALSE	FALSE	FALSE	FALSE
FlindersCMReast_shelfreef_10_GRTS_southernlines	19_4	11	2444	PR_20130609_010547_062_LC16.tif	148.749	-40.6218	69.0088	2.04		Justin	Unconsolidated|Sand/Mud|		81-100				Flat	None	Cnidaria: Hydroids, Bryozoa			1-20					FALSE	FALSE	FALSE	FALSE	FALSE	FALSE	FALSE	FALSE	FALSE	FALSE	FALSE	FALSE	FALSE	FALSE	FALSE	FALSE	FALSE	FALSE	FALSE	FALSE	FALSE	FALSE	FALSE
FlindersCMReast_shelfreef_09_GRTS_northernlines	25_2	4	2528	PR_20130608_043426_831_LC16.tif	148.749	-40.6083	65.2345	1.96	A Few Dead Bivalve	Justin	Unconsolidated|Sand/Mud|		81-100	Unconsolidated|Pebble/Gravel|Pebble		1-20	Flat	None	Cnidaria: Hydroids, Bryozoa			1-20					FALSE	FALSE	FALSE	FALSE	FALSE	FALSE	FALSE	FALSE	FALSE	FALSE	FALSE	FALSE	FALSE	FALSE	FALSE	FALSE	FALSE	FALSE	FALSE	FALSE	FALSE	FALSE	FALSE
FlindersCMReast_shelfreef_09_GRTS_northernlines	31_2	20	2477	PR_20130608_012227_799_LC16.tif	148.749	-40.5988	65.2704	2.03	A few Dead Bivalve	Justin	Unconsolidated|Sand/Mud|		81-100				Flat	2D ripples/ waves	Cnidaria: Hydroids, Bryozoa			1-20					FALSE	FALSE	FALSE	FALSE	FALSE	FALSE	FALSE	FALSE	FALSE	FALSE	FALSE	FALSE	FALSE	FALSE	FALSE	FALSE	FALSE	FALSE	FALSE	FALSE	FALSE	FALSE	FALSE
FlindersCMReast_shelfreef_10_GRTS_southernlines	19_3	28	656	PR_20130609_000004_300_LC16.tif	148.749	-40.6191	67.9095	1.97		Justin	Unconsolidated|Sand/Mud|	Veneer	81-100				Flat	None	Cnidaria: Hydroids, Bryozoa			1-20	Sponges	Branching, Massive Simple, Cup/Goblet		1-20	FALSE	FALSE	FALSE	FALSE	FALSE	FALSE	FALSE	TRUE	FALSE	FALSE	FALSE	FALSE	FALSE	FALSE	FALSE	FALSE	FALSE	FALSE	FALSE	FALSE	FALSE	FALSE	FALSE
FlindersCMReast_shelfreef_09_GRTS_northernlines	31_4	15	774	PR_20130608_015656_875_LC16.tif	148.749	-40.602	63.0238	2.208		Justin	Unconsolidated|Sand/Mud|	Veneer	81-100				Flat	None	Cnidaria: Hydroids, Bryozoa			61-80	Sponges	Branching, Massive Simple, Errect Simple, Cup/Goblet		41-60	FALSE	FALSE	FALSE	FALSE	FALSE	FALSE	TRUE	TRUE	FALSE	FALSE	FALSE	FALSE	FALSE	FALSE	FALSE	FALSE	FALSE	FALSE	FALSE	FALSE	FALSE	FALSE	FALSE
FlindersCMReast_shelfreef_09_GRTS_northernlines	19_1	10	2455	PR_20130608_074613_802_LC16.tif	148.749	-40.618	67.1078	2.225	Heart Urchin	Justin	Unconsolidated|Sand/Mud|	Veneer	81-100	Consolidated|Rock|		1-20	Flat	None	Sponges	Massive Simple		1-20	Cnidaria: Hydroids, Bryozoa			1-20	FALSE	FALSE	FALSE	FALSE	TRUE	FALSE	TRUE	FALSE	FALSE	FALSE	FALSE	FALSE	FALSE	TRUE	FALSE	FALSE	FALSE	FALSE	FALSE	FALSE	FALSE	FALSE	FALSE
FlindersCMReast_shelfreef_10_GRTS_southernlines	7_4	30	586	PR_20130609_042428_300_LC16.tif	148.749	-40.6342	72.5922	1.975		Justin	Unconsolidated|Sand/Mud|	Veneer	81-100				Flat	None	Sponges	Branching, Massive Simple, Laminar, Errect Simple		21-40	Cnidaria: Hydroids, Bryozoa			1-20	FALSE	FALSE	FALSE	FALSE	TRUE	FALSE	FALSE	FALSE	FALSE	FALSE	FALSE	FALSE	FALSE	FALSE	FALSE	FALSE	FALSE	FALSE	FALSE	FALSE	FALSE	FALSE	FALSE
FlindersCMReast_shelfreef_10_GRTS_southernlines	13_3	28	638	PR_20130609_013324_756_LC16.tif	148.749	-40.6254	69.9319	2		Justin	Unconsolidated|Sand/Mud|		81-100				Flat	None	Cnidaria: Hydroids, Bryozoa			1-20	Echinoderms: Sea urchins	Heart Urchin		1-20	FALSE	FALSE	FALSE	FALSE	FALSE	FALSE	FALSE	FALSE	FALSE	FALSE	FALSE	FALSE	FALSE	FALSE	FALSE	FALSE	FALSE	FALSE	FALSE	FALSE	FALSE	FALSE	FALSE
FlindersCMReast_shelfreef_10_GRTS_southernlines	7_2	14	554	PR_20130609_054454_696_LC16.tif	148.749	-40.6374	72.3528	1.975		Justin	Unconsolidated|Sand/Mud|		61-80	Unconsolidated|Pebble/Gravel|Pebble		21-40	Flat	None	Cnidaria: Hydroids, Bryozoa			1-20	Sponges	Branching		1-20	FALSE	FALSE	FALSE	FALSE	TRUE	FALSE	TRUE	TRUE	FALSE	FALSE	FALSE	FALSE	FALSE	FALSE	FALSE	FALSE	FALSE	FALSE	FALSE	FALSE	FALSE	FALSE	FALSE
FlindersCMReast_shelfreef_09_GRTS_northernlines	19_2	5	734	PR_20130608_063155_324_LC16.tif	148.749	-40.614	67.6406	2.13	Single Burrow (81 001006)	Justin	Unconsolidated|Sand/Mud|		81-100				Flat	Bioturbated	Cnidaria: Hydroids, Bryozoa			1-20	Echinoderms: Sea urchins	Heart Urchin		1-20	FALSE	FALSE	FALSE	FALSE	FALSE	FALSE	FALSE	FALSE	FALSE	FALSE	FALSE	FALSE	FALSE	FALSE	FALSE	FALSE	FALSE	FALSE	FALSE	FALSE	FALSE	FALSE	FALSE
FlindersCMReast_shelfreef_09_GRTS_northernlines	25_2	20	2501	PR_20130608_043408_851_LC16.tif	148.749	-40.6083	65.3112	1.98	Single Burrow (81 001006)	Justin	Unconsolidated|Sand/Mud|		81-100	Unconsolidated|Pebble/Gravel|Pebble		1-20	Flat	Bioturbated	Cnidaria: Hydroids, Bryozoa			1-20					FALSE	FALSE	FALSE	FALSE	FALSE	FALSE	FALSE	FALSE	FALSE	FALSE	FALSE	FALSE	FALSE	FALSE	FALSE	FALSE	FALSE	FALSE	FALSE	FALSE	FALSE	FALSE	FALSE
FlindersCMReast_shelfreef_10_GRTS_southernlines	7_3	10	2497	PR_20130609_064917_608_LC16.tif	148.749	-40.6396	74.3283	2.01		Justin	Unconsolidated|Sand/Mud|		81-100				Flat	None	Cnidaria: Hydroids, Bryozoa			1-20					FALSE	FALSE	FALSE	FALSE	FALSE	FALSE	FALSE	FALSE	FALSE	FALSE	FALSE	FALSE	FALSE	FALSE	FALSE	FALSE	FALSE	FALSE	FALSE	FALSE	FALSE	FALSE	FALSE
FlindersCMReast_shelfreef_09_GRTS_northernlines	25_4	30	748	PR_20130608_045924_445_LC16.tif	148.749	-40.6101	64.0615	1.968		Justin	Unconsolidated|Sand/Mud|	Veneer	81-100				Flat	None	Sponges	Branching, Massive Simple, Tube & Chinmeys		21-40	Cnidaria: Hydroids, Bryozoa			1-20	FALSE	FALSE	FALSE	FALSE	FALSE	FALSE	TRUE	TRUE	FALSE	FALSE	FALSE	FALSE	FALSE	FALSE	FALSE	FALSE	FALSE	FALSE	FALSE	FALSE	FALSE	FALSE	FALSE
FlindersCMReast_shelfreef_10_GRTS_southernlines	7_1	6	2479	PR_20130609_053025_747_LC16.tif	148.749	-40.6368	72.2955	2.01		Justin	Unconsolidated|Sand/Mud|		81-100				Flat	None	No Visible Biota			81-100					FALSE	FALSE	FALSE	FALSE	FALSE	FALSE	FALSE	FALSE	FALSE	FALSE	FALSE	FALSE	FALSE	FALSE	FALSE	FALSE	FALSE	FALSE	FALSE	FALSE	FALSE	FALSE	FALSE
FlindersCMReast_shelfreef_10_GRTS_southernlines	7_2	30	583	PR_20130609_054514_009_LC16.tif	148.749	-40.6374	72.4394	2	Single Burrow (81 001006)	Justin	Unconsolidated|Sand/Mud|	Veneer	81-100				Flat	Bioturbated	Cnidaria: Hydroids, Bryozoa			21-40	Sponges	Massive Simple, Laminar, Encresting		1-20	FALSE	FALSE	FALSE	FALSE	TRUE	FALSE	FALSE	FALSE	FALSE	FALSE	FALSE	FALSE	FALSE	FALSE	FALSE	FALSE	FALSE	FALSE	FALSE	FALSE	FALSE	FALSE	FALSE
FlindersCMReast_shelfreef_09_GRTS_northernlines	31_1	1	860	PR_20130608_001855_695_LC16.tif	148.749	-40.5964	64.5714	2.05	Single Burrow (81 001006)	Justin	Unconsolidated|Sand/Mud|		81-100	Unconsolidated|Pebble/Gravel|Pebble		1-20	Flat	Bioturbated	Cnidaria: Hydroids, Bryozoa			1-20	Sponges	Massive Simple		1-20	FALSE	FALSE	FALSE	FALSE	FALSE	FALSE	FALSE	FALSE	FALSE	FALSE	FALSE	FALSE	FALSE	FALSE	FALSE	FALSE	FALSE	FALSE	FALSE	FALSE	FALSE	FALSE	FALSE
FlindersCMReast_shelfreef_10_GRTS_southernlines	13_4	29	2409	PR_20130609_023401_520_LC16.tif	148.749	-40.6269	70.1569	1.985	Single Burrow (81 001006)	Justin	Unconsolidated|Sand/Mud|		81-100				Flat	Bioturbated	Cnidaria: Hydroids, Bryozoa			1-20					FALSE	FALSE	FALSE	FALSE	FALSE	FALSE	FALSE	FALSE	FALSE	FALSE	FALSE	FALSE	FALSE	FALSE	FALSE	FALSE	FALSE	FALSE	FALSE	FALSE	FALSE	FALSE	FALSE
FlindersCMReast_shelfreef_09_GRTS_northernlines	25_3	22	2402	PR_20130608_061244_943_LC16.tif	148.749	-40.6135	67.6348	1.94	Single Burrow (81 001006)	Justin	Unconsolidated|Sand/Mud|		81-100				Flat	Bioturbated	Cnidaria: Hydroids, Bryozoa			1-20	Sponges	Massive Simple		1-20	FALSE	FALSE	FALSE	FALSE	FALSE	FALSE	FALSE	FALSE	FALSE	FALSE	FALSE	FALSE	FALSE	FALSE	FALSE	FALSE	FALSE	FALSE	FALSE	FALSE	FALSE	FALSE	FALSE
FlindersCMReast_shelfreef_10_GRTS_southernlines	13_2	8	655	PR_20130609_025416_983_LC16.tif	148.75	-40.6283	70.8849	1.99		Justin	Unconsolidated|Sand/Mud|	Veneer	81-100				Flat	None	Sponges	Branching, Massive Simple, Laminar,		1-20	Cnidaria: Hydroids, Bryozoa			1-20	FALSE	FALSE	FALSE	FALSE	FALSE	FALSE	TRUE	TRUE	FALSE	FALSE	FALSE	FALSE	FALSE	FALSE	FALSE	FALSE	FALSE	FALSE	FALSE	FALSE	FALSE	FALSE	FALSE
FlindersCMReast_shelfreef_09_GRTS_northernlines	31_3	26	2435	PR_20130608_025205_456_LC16.tif	148.75	-40.6026	63.4598	1.938	Single Burrow (81 001006)	Justin	Unconsolidated|Sand/Mud|	Veneer	81-100				Flat	Bioturbated	Cnidaria: Hydroids, Bryozoa			21-40	Sponges	Branching, Massive Simple, Errect Simple, Tubes & Chinmeys		1-20	FALSE	TRUE	FALSE	FALSE	TRUE	TRUE	TRUE	TRUE	FALSE	FALSE	FALSE	FALSE	FALSE	FALSE	FALSE	FALSE	FALSE	FALSE	FALSE	FALSE	FALSE	FALSE	FALSE
FlindersCMReast_shelfreef_09_GRTS_northernlines	25_1	24	813	PR_20130608_033059_787_LC16.tif	148.75	-40.6066	65.3634	2.045		Justin	Unconsolidated|Sand/Mud|		81-100	Unconsolidated|Pebble/Gravel|Pebble		1-20	Flat	None	Cnidaria: Hydroids, Bryozoa			1-20	Sponges	Massive Simple		1-20	FALSE	FALSE	FALSE	FALSE	FALSE	FALSE	FALSE	FALSE	FALSE	FALSE	FALSE	FALSE	FALSE	FALSE	FALSE	FALSE	FALSE	FALSE	FALSE	FALSE	FALSE	FALSE	FALSE
FlindersCMReast_shelfreef_10_GRTS_southernlines	7_4	14	659	PR_20130609_042516_915_LC16.tif	148.75	-40.6342	72.9895	1.973		Justin	Unconsolidated|Sand/Mud|	Veneer	81-100				Flat	None	Sponges	Branching, Errect Simple, Massive Simple		41-60	Cnidaria: Hydroids, Bryozoa			21-40	FALSE	FALSE	FALSE	FALSE	TRUE	FALSE	TRUE	TRUE	FALSE	FALSE	FALSE	FALSE	FALSE	FALSE	FALSE	FALSE	FALSE	FALSE	FALSE	FALSE	FALSE	FALSE	FALSE
FlindersCMReast_shelfreef_09_GRTS_northernlines	25_3	1	2367	PR_20130608_061221_635_LC16.tif	148.75	-40.6135	67.6748	2.02		Justin	Unconsolidated|Sand/Mud|		81-100				Flat	None	Cnidaria: Hydroids, Bryozoa			1-20					FALSE	FALSE	FALSE	FALSE	FALSE	FALSE	FALSE	FALSE	FALSE	FALSE	FALSE	FALSE	FALSE	FALSE	FALSE	FALSE	FALSE	FALSE	FALSE	FALSE	FALSE	FALSE	FALSE
FlindersCMReast_shelfreef_10_GRTS_southernlines	13_1	26	2369	PR_20130609_034809_554_LC16.tif	148.75	-40.6283	71.4542	2.005		Justin	Unconsolidated|Sand/Mud|		81-100	Unconsolidated|Pebble/Gravel|Pebble		1-20	Flat	None	Cnidaria: Hydroids, Bryozoa			1-20	Echinoderms: Sea urchins	Sand Dollar		1-20	FALSE	FALSE	FALSE	FALSE	FALSE	FALSE	FALSE	FALSE	FALSE	FALSE	FALSE	FALSE	FALSE	FALSE	FALSE	FALSE	FALSE	FALSE	FALSE	FALSE	FALSE	TRUE	FALSE
FlindersCMReast_shelfreef_09_GRTS_northernlines	25_1	8	837	PR_20130608_033115_769_LC16.tif	148.75	-40.6066	65.4491	1.99		Justin	Unconsolidated|Sand/Mud|	Veneer	81-100	Unconsolidated|Pebble/Gravel|Pebble		21-40	Flat	None	Cnidaria: Hydroids, Bryozoa			1-20	Sponges	Errect Simple, Branching		1-20	FALSE	FALSE	FALSE	FALSE	FALSE	FALSE	FALSE	FALSE	FALSE	FALSE	FALSE	FALSE	FALSE	FALSE	FALSE	FALSE	FALSE	FALSE	FALSE	FALSE	FALSE	FALSE	FALSE
FlindersCMReast_shelfreef_10_GRTS_southernlines	13_2	20	703	PR_20130609_025448_949_LC16.tif	148.75	-40.6283	71.0749	1.94	Fish: Caesioperca lepidoptera	Justin	Unconsolidated|Sand/Mud|	Veneer	81-100				Flat	None	Cnidaria: Hydroids, Bryozoa			61-80	Bryozoa			61-80	TRUE	FALSE	FALSE	FALSE	FALSE	FALSE	FALSE	FALSE	FALSE	FALSE	FALSE	FALSE	FALSE	FALSE	FALSE	FALSE	FALSE	FALSE	FALSE	FALSE	FALSE	TRUE	FALSE
FlindersCMReast_shelfreef_09_GRTS_northernlines	19_2	18	830	PR_20130608_063259_254_LC16.tif	148.75	-40.614	67.6647	1.968	Single Burrow (81 001006)	Justin	Unconsolidated|Sand/Mud|		81-100	Unconsolidated|Pebble/Gravel|Pebble		1-20	Flat	Bioturbated	Cnidaria: Hydroids, Bryozoa			1-20	Sponges	Massive Simple		1-20	FALSE	FALSE	FALSE	FALSE	FALSE	FALSE	FALSE	FALSE	FALSE	FALSE	FALSE	FALSE	FALSE	FALSE	FALSE	FALSE	FALSE	FALSE	FALSE	FALSE	FALSE	FALSE	FALSE
FlindersCMReast_shelfreef_10_GRTS_southernlines	7_1	10	2400	PR_20130609_052933_137_LC16.tif	148.75	-40.6368	72.5243	1.99		Justin	Unconsolidated|Sand/Mud|		81-100				Flat	None	Cnidaria: Hydroids, Bryozoa			1-20	Bryozoa			1-20	FALSE	TRUE	FALSE	FALSE	FALSE	FALSE	FALSE	FALSE	FALSE	FALSE	FALSE	FALSE	FALSE	FALSE	FALSE	FALSE	FALSE	FALSE	FALSE	FALSE	FALSE	TRUE	FALSE
FlindersCMReast_shelfreef_10_GRTS_southernlines	19_3	11	772	PR_20130609_000121_550_LC16.tif	148.75	-40.6191	68.2782	1.992		Justin	Unconsolidated|Sand/Mud|		61-80	Unconsolidated|Sand/Mud|	Veneer	21-40	Flat	3D ripples/ waves	Sponges	Branching, Massive Simple		1-20	Cnidaria: Hydroids, Bryozoa			1-20	FALSE	FALSE	FALSE	FALSE	FALSE	FALSE	FALSE	FALSE	FALSE	FALSE	FALSE	FALSE	FALSE	FALSE	FALSE	FALSE	FALSE	FALSE	FALSE	FALSE	FALSE	FALSE	FALSE
FlindersCMReast_shelfreef_09_GRTS_northernlines	31_1	17	937	PR_20130608_001946_973_LC16.tif	148.75	-40.5964	64.7932	2	Single Burrow (81 001006), A few Dead Bivalve	Justin	Unconsolidated|Sand/Mud|		81-100				Flat	Bioturbated	Cnidaria: Hydroids, Bryozoa			1-20	Molluscs: Gastropods	Spindle Shell (Maybe a Hermit Crab)		1-20	FALSE	FALSE	FALSE	FALSE	FALSE	FALSE	FALSE	FALSE	FALSE	FALSE	FALSE	FALSE	FALSE	FALSE	FALSE	FALSE	FALSE	FALSE	FALSE	FALSE	FALSE	FALSE	FALSE
FlindersCMReast_shelfreef_10_GRTS_southernlines	13_1	10	2339	PR_20130609_034749_575_LC16.tif	148.75	-40.6283	71.8284	2.03		Justin	Unconsolidated|Sand/Mud|	Veneer	81-100				Flat	None	Sponges	Branching		1-20	Cnidaria: Hydroids, Bryozoa			1-20	FALSE	FALSE	FALSE	FALSE	FALSE	FALSE	FALSE	FALSE	FALSE	FALSE	FALSE	FALSE	FALSE	FALSE	FALSE	FALSE	FALSE	FALSE	FALSE	FALSE	FALSE	FALSE	FALSE
FlindersCMReast_shelfreef_09_GRTS_northernlines	31_2	8	2328	PR_20130608_012048_574_LC16.tif	148.75	-40.5988	65.9273	2	Dead Scallops	Justin	Unconsolidated|Sand/Mud|		81-100				Flat	2D ripples/ waves	Cnidaria: Hydroids, Bryozoa			1-20					FALSE	FALSE	FALSE	FALSE	FALSE	FALSE	FALSE	FALSE	FALSE	FALSE	FALSE	FALSE	FALSE	FALSE	FALSE	FALSE	FALSE	FALSE	FALSE	FALSE	FALSE	FALSE	FALSE
FlindersCMReast_shelfreef_09_GRTS_northernlines	25_3	17	2324	PR_20130608_061152_999_LC16.tif	148.75	-40.6135	67.2486	2.055		Justin	Unconsolidated|Sand/Mud|		81-100				Flat	None	Cnidaria: Hydroids, Bryozoa			1-20					FALSE	FALSE	FALSE	FALSE	FALSE	FALSE	FALSE	FALSE	FALSE	FALSE	FALSE	FALSE	FALSE	FALSE	FALSE	FALSE	FALSE	FALSE	FALSE	FALSE	FALSE	FALSE	FALSE
FlindersCMReast_shelfreef_10_GRTS_southernlines	19_4	20	2292	PR_20130609_010405_838_LC16.tif	148.75	-40.6218	69.2192	2		Justin	Unconsolidated|Sand/Mud|		81-100				Flat	None	Cnidaria: Hydroids, Bryozoa			1-20	Echinoderms: Sea urchins	Heat Urchin		1-20	FALSE	FALSE	FALSE	FALSE	FALSE	FALSE	FALSE	FALSE	FALSE	FALSE	FALSE	FALSE	FALSE	FALSE	FALSE	FALSE	FALSE	FALSE	FALSE	FALSE	FALSE	FALSE	FALSE
FlindersCMReast_shelfreef_09_GRTS_northernlines	31_2	24	2300	PR_20130608_012029_927_LC16.tif	148.75	-40.5988	66.1369	1.99		Justin	Unconsolidated|Sand/Mud|		81-100				Flat	2D ripples/ waves	Cnidaria: Hydroids, Bryozoa			1-20					FALSE	FALSE	FALSE	FALSE	FALSE	FALSE	FALSE	FALSE	FALSE	FALSE	FALSE	FALSE	FALSE	FALSE	FALSE	FALSE	FALSE	FALSE	FALSE	FALSE	FALSE	FALSE	FALSE
FlindersCMReast_shelfreef_10_GRTS_southernlines	7_3	14	2370	PR_20130609_064753_033_LC16.tif	148.75	-40.6396	75.1804	1.99	Single Burrow (81 001006)	Justin	Unconsolidated|Sand/Mud|		81-100				Flat	Bioturbated	No Visible Biota			81-100					FALSE	FALSE	FALSE	FALSE	FALSE	FALSE	FALSE	FALSE	FALSE	FALSE	FALSE	FALSE	FALSE	FALSE	FALSE	FALSE	FALSE	FALSE	FALSE	FALSE	FALSE	FALSE	FALSE
FlindersCMReast_shelfreef_09_GRTS_northernlines	31_3	10	2342	PR_20130608_025103_523_LC16.tif	148.75	-40.6026	63.6948	1.948	A few Dead Bivalve	Justin	Unconsolidated|Sand/Mud|	Veneer	81-100				Flat	None	Sponges	Branching, Massive Simple		1-20	Cnidaria: Hydroids, Bryozoa			1-20	FALSE	FALSE	FALSE	FALSE	FALSE	FALSE	TRUE	TRUE	FALSE	FALSE	FALSE	FALSE	FALSE	FALSE	FALSE	FALSE	FALSE	FALSE	FALSE	FALSE	FALSE	FALSE	FALSE
FlindersCMReast_shelfreef_10_GRTS_southernlines	19_3	27	812	PR_20130609_000148_188_LC16.tif	148.75	-40.6191	68.2913	2.062		Justin	Unconsolidated|Sand/Mud|	Veneer	81-100				Flat	None	Sponges	Branching, Massive Simple, Tubes & Chimneys, Errect Simple		1-20	Cnidaria: Hydroids, Bryozoa			1-20	FALSE	FALSE	FALSE	FALSE	TRUE	FALSE	FALSE	FALSE	FALSE	FALSE	FALSE	FALSE	FALSE	FALSE	FALSE	FALSE	FALSE	FALSE	FALSE	FALSE	FALSE	FALSE	FALSE
FlindersCMReast_shelfreef_09_GRTS_northernlines	25_2	19	2346	PR_20130608_043225_630_LC16.tif	148.75	-40.6083	65.4587	1.99		Justin	Unconsolidated|Sand/Mud|		61-80	Unconsolidated|Pebble/Gravel|Pebble		21-40	Flat	None	Cnidaria: Hydroids, Bryozoa			1-20	Sponges	Massive Simple, Encrusting		1-20	FALSE	FALSE	FALSE	FALSE	FALSE	TRUE	FALSE	TRUE	FALSE	FALSE	FALSE	FALSE	FALSE	FALSE	FALSE	FALSE	FALSE	FALSE	FALSE	FALSE	FALSE	FALSE	FALSE
FlindersCMReast_shelfreef_10_GRTS_southernlines	7_1	22	2342	PR_20130609_052854_512_LC16.tif	148.75	-40.6368	72.8426	2.02		Justin	Unconsolidated|Sand/Mud|		61-80	Unconsolidated|Sand/Mud|	Veneer	21-40	Flat	None	Bryozoa			1-20	Sponges	Branching, Massive Simple		1-20	FALSE	TRUE	FALSE	FALSE	TRUE	FALSE	TRUE	FALSE	TRUE	FALSE	FALSE	FALSE	FALSE	FALSE	FALSE	FALSE	FALSE	FALSE	FALSE	FALSE	FALSE	FALSE	FALSE
FlindersCMReast_shelfreef_09_GRTS_northernlines	31_1	21	991	PR_20130608_002022_933_LC16.tif	148.75	-40.5964	64.8929	2	Single Burrow (81 001006), A few Dead Bivalve	Justin	Unconsolidated|Sand/Mud|		81-100				Flat	Bioturbated	Cnidaria: Hydroids, Bryozoa			1-20					FALSE	FALSE	FALSE	FALSE	FALSE	FALSE	FALSE	FALSE	FALSE	FALSE	FALSE	FALSE	FALSE	FALSE	FALSE	FALSE	FALSE	FALSE	FALSE	FALSE	FALSE	FALSE	FALSE
FlindersCMReast_shelfreef_09_GRTS_northernlines	31_4	27	959	PR_20130608_015900_072_LC16.tif	148.75	-40.602	63.6287	2.02	Spindle Shell (Maybe a Hermit Crab)	Justin	Unconsolidated|Sand/Mud|	Veneer	81-100				Flat	None	Sponges	Branching, Massive Simple, Tubes & Chinmeys, Cup/Goblet		21-40	Cnidaria: Hydroids, Bryozoa			1-20	FALSE	TRUE	FALSE	FALSE	FALSE	FALSE	FALSE	TRUE	TRUE	FALSE	FALSE	FALSE	FALSE	FALSE	FALSE	FALSE	FALSE	FALSE	TRUE	FALSE	FALSE	FALSE	FALSE
FlindersCMReast_shelfreef_09_GRTS_northernlines	31_1	5	1008	PR_20130608_002034_255_LC16.tif	148.75	-40.5964	64.9945	1.97	Single Burrow (81 001006), A few Dead Bivalve	Justin	Unconsolidated|Sand/Mud|		81-100				Flat	Bioturbated	Cnidaria: Hydroids, Bryozoa			1-20	Sponges	Encrusting		1-20	FALSE	FALSE	FALSE	FALSE	FALSE	FALSE	FALSE	FALSE	FALSE	FALSE	FALSE	FALSE	FALSE	FALSE	FALSE	FALSE	FALSE	FALSE	FALSE	FALSE	FALSE	FALSE	FALSE
FlindersCMReast_shelfreef_10_GRTS_southernlines	7_2	3	737	PR_20130609_054656_565_LC16.tif	148.75	-40.6374	74.0149	1.975	Single Burrow (81 001006)	Justin	Unconsolidated|Sand/Mud|		81-100				Flat	Bioturbated	No Visible Biota			81-100					FALSE	FALSE	FALSE	FALSE	FALSE	FALSE	FALSE	FALSE	FALSE	FALSE	FALSE	FALSE	FALSE	FALSE	FALSE	FALSE	FALSE	FALSE	FALSE	FALSE	FALSE	FALSE	FALSE
FlindersCMReast_shelfreef_09_GRTS_northernlines	25_4	1	919	PR_20130608_050118_321_LC16.tif	148.75	-40.6101	64.5988	1.995	Volute Dead (Maybe a Hermit Crab)	Justin	Unconsolidated|Sand/Mud|	Veneer	81-100				Flat	None	Cnidaria: Hydroids, Bryozoa			41-60	Sponges	Massive Simple, Branching, Tubes & Chinmeys		21-40	FALSE	TRUE	FALSE	FALSE	TRUE	FALSE	TRUE	TRUE	FALSE	FALSE	FALSE	FALSE	FALSE	FALSE	FALSE	FALSE	FALSE	FALSE	TRUE	FALSE	FALSE	FALSE	FALSE
FlindersCMReast_shelfreef_09_GRTS_northernlines	31_3	30	2293	PR_20130608_025030_892_LC16.tif	148.75	-40.6026	63.734	1.975	Fish: Aspamogaster tasmaniensis	Justin	Unconsolidated|Sand/Mud|	Veneer	81-100				Flat	None	Sponges			21-40	Cnidaria: Hydroids, Bryozoa			1-20	TRUE	FALSE	FALSE	FALSE	FALSE	FALSE	TRUE	TRUE	FALSE	FALSE	FALSE	FALSE	FALSE	FALSE	FALSE	FALSE	FALSE	FALSE	FALSE	FALSE	FALSE	FALSE	FALSE
FlindersCMReast_shelfreef_09_GRTS_northernlines	19_2	6	931	PR_20130608_063406_514_LC16.tif	148.75	-40.614	67.2508	1.93	Single Burrow (81 001006)	Justin	Unconsolidated|Sand/Mud|		81-100				Flat	Bioturbated	Cnidaria: Hydroids, Bryozoa			1-20					FALSE	FALSE	FALSE	FALSE	FALSE	FALSE	FALSE	FALSE	FALSE	FALSE	FALSE	FALSE	FALSE	FALSE	FALSE	FALSE	FALSE	FALSE	FALSE	FALSE	FALSE	FALSE	FALSE
FlindersCMReast_shelfreef_09_GRTS_northernlines	25_4	17	931	PR_20130608_050126_313_LC16.tif	148.75	-40.6101	64.6102	1.998	Fish: Aspamogaster tasmaniensis	Justin	Unconsolidated|Sand/Mud|	Veneer	81-100				Flat	None	Cnidaria: Hydroids, Bryozoa			21-40	Sponges	Branching, Massive Simple, Cup/Goblet		1-20	TRUE	FALSE	FALSE	FALSE	FALSE	FALSE	FALSE	TRUE	TRUE	FALSE	FALSE	FALSE	FALSE	FALSE	FALSE	FALSE	FALSE	FALSE	FALSE	FALSE	FALSE	FALSE	FALSE
FlindersCMReast_shelfreef_10_GRTS_southernlines	7_4	5	792	PR_20130609_042645_486_LC16.tif	148.75	-40.6342	73.3408	2	A few Dead Bivalve	Justin	Unconsolidated|Sand/Mud|		81-100				Flat	None	Cnidaria: Hydroids, Bryozoa			1-20					FALSE	FALSE	FALSE	FALSE	FALSE	FALSE	FALSE	FALSE	FALSE	FALSE	FALSE	FALSE	FALSE	FALSE	FALSE	FALSE	FALSE	FALSE	FALSE	FALSE	FALSE	FALSE	FALSE
FlindersCMReast_shelfreef_10_GRTS_southernlines	13_2	15	805	PR_20130609_025556_876_LC16.tif	148.75	-40.6283	72.4685	2.02		Justin	Unconsolidated|Sand/Mud|		81-100	Unconsolidated|Pebble/Gravel|Pebble		1-20	Flat	None	Cnidaria: Hydroids, Bryozoa			1-20	Sponges	Branching, Massive Simple		1-20	FALSE	TRUE	FALSE	FALSE	TRUE	FALSE	FALSE	TRUE	FALSE	FALSE	FALSE	FALSE	FALSE	FALSE	FALSE	FALSE	FALSE	FALSE	FALSE	FALSE	FALSE	FALSE	FALSE
FlindersCMReast_shelfreef_10_GRTS_southernlines	19_4	4	2214	PR_20130609_010313_894_LC16.tif	148.75	-40.6218	69.6123	2.01	Single Burrow (81 001006), A few Dead Bivalve	Justin	Unconsolidated|Sand/Mud|		81-100				Flat	Bioturbated	Cnidaria: Hydroids, Bryozoa			1-20	Sponges	Massive Simple		1-20	FALSE	FALSE	FALSE	FALSE	FALSE	FALSE	FALSE	FALSE	FALSE	FALSE	FALSE	FALSE	FALSE	FALSE	FALSE	FALSE	FALSE	FALSE	FALSE	FALSE	FALSE	FALSE	FALSE
FlindersCMReast_shelfreef_10_GRTS_southernlines	7_3	30	2305	PR_20130609_064709_746_LC16.tif	148.75	-40.6395	75.5731	2.01		Justin	Unconsolidated|Sand/Mud|		81-100				Flat	None	Cnidaria: True anemones			1-20					FALSE	FALSE	FALSE	FALSE	FALSE	FALSE	FALSE	FALSE	FALSE	FALSE	FALSE	FALSE	FALSE	FALSE	FALSE	FALSE	FALSE	FALSE	FALSE	FALSE	FALSE	FALSE	FALSE
FlindersCMReast_shelfreef_10_GRTS_southernlines	19_3	15	877	PR_20130609_000231_475_LC16.tif	148.75	-40.6191	68.6214	1.988		Justin	Unconsolidated|Sand/Mud|	Veneer	81-100				Flat	None	Cnidaria: Hydroids, Bryozoa			1-20	Sponges	Branching, Massive Simple		1-20	FALSE	FALSE	FALSE	FALSE	FALSE	FALSE	FALSE	FALSE	FALSE	FALSE	FALSE	FALSE	FALSE	FALSE	FALSE	FALSE	FALSE	FALSE	FALSE	FALSE	FALSE	FALSE	FALSE
FlindersCMReast_shelfreef_09_GRTS_northernlines	25_2	3	2289	PR_20130608_043147_671_LC16.tif	148.75	-40.6083	65.5656	2.013	Single Burrow (81 001006)	Justin	Unconsolidated|Sand/Mud|		81-100	Unconsolidated|Pebble/Gravel|Pebble		1-20	Flat	Bioturbated	Cnidaria: Hydroids, Bryozoa			1-20	Sponges	Cup/Goblet, Errect Simple, Massive Simple		1-20	FALSE	FALSE	FALSE	FALSE	FALSE	TRUE	FALSE	FALSE	FALSE	FALSE	FALSE	FALSE	FALSE	FALSE	FALSE	FALSE	FALSE	FALSE	FALSE	FALSE	FALSE	FALSE	FALSE
FlindersCMReast_shelfreef_09_GRTS_northernlines	31_3	14	2269	PR_20130608_025014_909_LC16.tif	148.75	-40.6026	63.8615	1.99	Hermit Crab	Justin	Unconsolidated|Sand/Mud|	Veneer	81-100				Flat	None	Cnidaria: Hydroids, Bryozoa			1-20	Sponges	Branching, Massive Simple, Errect Simple, Laminar		1-20	FALSE	TRUE	FALSE	FALSE	FALSE	FALSE	TRUE	TRUE	TRUE	TRUE	FALSE	FALSE	FALSE	FALSE	FALSE	FALSE	FALSE	FALSE	FALSE	FALSE	FALSE	FALSE	FALSE
FlindersCMReast_shelfreef_09_GRTS_northernlines	19_1	29	2214	PR_20130608_074333_309_LC16.tif	148.75	-40.6179	68.2081	2.045	Heart Urchin	Justin	Unconsolidated|Sand/Mud|	Veneer	81-100				Flat	None	Cnidaria: Hydroids, Bryozoa			1-20	Sponges	Massive Simple, Errect Simple		1-20	FALSE	FALSE	FALSE	FALSE	TRUE	FALSE	FALSE	FALSE	FALSE	FALSE	FALSE	FALSE	FALSE	TRUE	FALSE	FALSE	FALSE	FALSE	FALSE	FALSE	FALSE	FALSE	FALSE
FlindersCMReast_shelfreef_10_GRTS_southernlines	7_4	21	833	PR_20130609_042712_790_LC16.tif	148.75	-40.6342	73.1323	1.983		Justin	Unconsolidated|Sand/Mud|	Veneer	81-100				Flat	None	Sponges	Branching, Errect Simple, Massive Simple, Tubes & Chimneys		21-40	Cnidaria: Hydroids, Bryozoa			1-20	FALSE	FALSE	FALSE	FALSE	TRUE	FALSE	TRUE	TRUE	FALSE	FALSE	FALSE	FALSE	FALSE	FALSE	FALSE	FALSE	FALSE	FALSE	FALSE	FALSE	FALSE	FALSE	FALSE
FlindersCMReast_shelfreef_09_GRTS_northernlines	31_4	11	1037	PR_20130608_015952_016_LC16.tif	148.75	-40.602	63.8103	1.973		Justin	Unconsolidated|Sand/Mud|	Veneer	81-100				Flat	None	Sponges	Branching, Massive Simple		1-20	Cnidaria: Hydroids, Bryozoa			1-20	FALSE	TRUE	FALSE	FALSE	FALSE	FALSE	FALSE	TRUE	TRUE	FALSE	FALSE	FALSE	FALSE	FALSE	FALSE	FALSE	FALSE	FALSE	FALSE	FALSE	FALSE	FALSE	FALSE
FlindersCMReast_shelfreef_10_GRTS_southernlines	13_3	27	882	PR_20130609_013607_248_LC16.tif	148.75	-40.6254	70.3513	1.99		Justin	Unconsolidated|Sand/Mud|		81-100				Flat	None	Cnidaria: Hydroids, Bryozoa			1-20	Cnidaria: True anemones			1-20	FALSE	FALSE	FALSE	FALSE	FALSE	FALSE	FALSE	FALSE	FALSE	FALSE	FALSE	FALSE	FALSE	FALSE	FALSE	FALSE	FALSE	FALSE	FALSE	FALSE	FALSE	FALSE	FALSE
FlindersCMReast_shelfreef_09_GRTS_northernlines	25_1	4	1001	PR_20130608_033304_984_LC16.tif	148.75	-40.6066	65.3799	2.002		Justin	Unconsolidated|Sand/Mud|		81-100	Unconsolidated|Pebble/Gravel|Pebble		1-20	Flat	None	Cnidaria: Hydroids, Bryozoa			1-20					FALSE	FALSE	FALSE	FALSE	FALSE	FALSE	FALSE	FALSE	FALSE	FALSE	FALSE	FALSE	FALSE	FALSE	FALSE	FALSE	FALSE	FALSE	FALSE	FALSE	FALSE	FALSE	FALSE
FlindersCMReast_shelfreef_09_GRTS_northernlines	19_1	13	2196	PR_20130608_074321_322_LC16.tif	148.75	-40.6179	68.2379	2.022		Justin	Unconsolidated|Sand/Mud|	Veneer	81-100				Flat	None	Sponges	Branching, Simple Massive		1-20	Cnidaria: Hydroids, Bryozoa			1-20	FALSE	FALSE	FALSE	FALSE	FALSE	FALSE	FALSE	FALSE	FALSE	FALSE	FALSE	FALSE	FALSE	FALSE	FALSE	FALSE	FALSE	TRUE	FALSE	FALSE	FALSE	FALSE	FALSE
FlindersCMReast_shelfreef_09_GRTS_northernlines	25_2	23	2248	PR_20130608_043120_367_LC16.tif	148.75	-40.6083	65.6272	1.99	Single Burrow (81 001006)	Justin	Unconsolidated|Sand/Mud|		81-100	Unconsolidated|Pebble/Gravel|Pebble		1-20	Flat	Bioturbated	Cnidaria: Hydroids, Bryozoa			1-20					FALSE	FALSE	FALSE	FALSE	FALSE	FALSE	FALSE	FALSE	FALSE	FALSE	FALSE	FALSE	FALSE	FALSE	FALSE	FALSE	FALSE	FALSE	FALSE	FALSE	FALSE	FALSE	FALSE
FlindersCMReast_shelfreef_09_GRTS_northernlines	19_2	10	984	PR_20130608_063441_809_LC16.tif	148.75	-40.614	67.0593	1.948		Justin	Unconsolidated|Sand/Mud|	Veneer	81-100				Flat	None	Cnidaria: Hydroids, Bryozoa			21-40	Sponges	Massive Simple, Cup/Goblet, Branching		1-20	FALSE	TRUE	FALSE	FALSE	FALSE	FALSE	TRUE	TRUE	FALSE	FALSE	FALSE	FALSE	FALSE	FALSE	FALSE	FALSE	FALSE	FALSE	FALSE	FALSE	FALSE	FALSE	FALSE
FlindersCMReast_shelfreef_09_GRTS_northernlines	25_4	21	990	PR_20130608_050205_603_LC16.tif	148.75	-40.6101	65.0396	1.948		Justin	Unconsolidated|Sand/Mud|	Veneer	81-100	Unconsolidated|Pebble/Gravel|Pebble		1-20	Flat	None	Cnidaria: Hydroids, Bryozoa			1-20	Sponges	Branching, Massive Simple, Errect Simple		1-20	FALSE	FALSE	FALSE	FALSE	FALSE	FALSE	TRUE	FALSE	FALSE	FALSE	FALSE	FALSE	FALSE	FALSE	FALSE	FALSE	FALSE	FALSE	FALSE	FALSE	FALSE	FALSE	FALSE
FlindersCMReast_shelfreef_10_GRTS_southernlines	7_3	21	2241	PR_20130609_064627_125_LC16.tif	148.75	-40.6396	76.0064	1.97		Justin	Unconsolidated|Sand/Mud|		81-100				Flat	None	Cnidaria: Hydroids, Bryozoa			1-20					FALSE	FALSE	FALSE	FALSE	FALSE	FALSE	FALSE	FALSE	FALSE	FALSE	FALSE	FALSE	FALSE	FALSE	FALSE	FALSE	FALSE	FALSE	FALSE	FALSE	FALSE	FALSE	FALSE
FlindersCMReast_shelfreef_09_GRTS_northernlines	25_1	20	1031	PR_20130608_033324_962_LC16.tif	148.75	-40.6066	65.2649	2.075		Justin	Unconsolidated|Sand/Mud|		81-100	Unconsolidated|Pebble/Gravel|Pebble		1-20	Flat	None	Cnidaria: Hydroids, Bryozoa			1-20					FALSE	FALSE	FALSE	FALSE	FALSE	FALSE	FALSE	FALSE	FALSE	FALSE	FALSE	FALSE	FALSE	FALSE	FALSE	FALSE	FALSE	FALSE	FALSE	FALSE	FALSE	FALSE	FALSE
FlindersCMReast_shelfreef_10_GRTS_southernlines	19_3	4	948	PR_20130609_000318_757_LC16.tif	148.75	-40.6191	68.7186	2.022	Single Burrow (81 001006)	Justin	Unconsolidated|Sand/Mud|		81-100				Flat	Bioturbated	Cnidaria: Hydroids, Bryozoa			1-20					FALSE	FALSE	FALSE	FALSE	FALSE	FALSE	FALSE	FALSE	FALSE	FALSE	FALSE	FALSE	FALSE	FALSE	FALSE	FALSE	FALSE	FALSE	FALSE	FALSE	FALSE	FALSE	FALSE
FlindersCMReast_shelfreef_10_GRTS_southernlines	13_4	30	2159	PR_20130609_023115_033_LC16.tif	148.75	-40.6269	71.2666	2.06	Single Burrow (81 001006)	Justin	Unconsolidated|Sand/Mud|	Veneer	81-100				Flat	Bioturbated	Cnidaria: Hydroids, Bryozoa			1-20	Sponges	Creeping/Remose, Errect Simple, Massive Simple, Branching		1-20	FALSE	TRUE	FALSE	FALSE	FALSE	FALSE	FALSE	FALSE	FALSE	FALSE	FALSE	FALSE	FALSE	FALSE	FALSE	FALSE	FALSE	FALSE	FALSE	FALSE	FALSE	FALSE	FALSE
FlindersCMReast_shelfreef_10_GRTS_southernlines	13_3	11	919	PR_20130609_013631_888_LC16.tif	148.75	-40.6254	70.462	2.04		Justin	Unconsolidated|Sand/Mud|		81-100				Flat	2D ripples/ waves	Cnidaria: Hydroids, Bryozoa			1-20	Sponges	Massive Simple		1-20	FALSE	FALSE	FALSE	FALSE	FALSE	FALSE	FALSE	FALSE	FALSE	FALSE	FALSE	FALSE	FALSE	FALSE	FALSE	FALSE	FALSE	FALSE	FALSE	FALSE	FALSE	FALSE	FALSE
FlindersCMReast_shelfreef_09_GRTS_northernlines	25_4	5	1020	PR_20130608_050225_581_LC16.tif	148.75	-40.6101	65.0045	1.985	Tulip Shell	Justin	Unconsolidated|Sand/Mud|	Veneer	81-100				Flat	None	Cnidaria: Hydroids, Bryozoa			21-40	Sponges	Branching, Massive Simple, Cup/Goblet, Cryptic		1-20	FALSE	FALSE	FALSE	FALSE	TRUE	FALSE	TRUE	TRUE	FALSE	FALSE	FALSE	FALSE	FALSE	FALSE	FALSE	FALSE	FALSE	FALSE	TRUE	FALSE	FALSE	FALSE	FALSE
FlindersCMReast_shelfreef_10_GRTS_southernlines	13_1	21	2152	PR_20130609_034545_043_LC16.tif	148.75	-40.6283	73.1859	1.975		Justin	Unconsolidated|Sand/Mud|	Veneer	81-100				Flat	None	Cnidaria: Hydroids, Bryozoa			21-40	Sponges	Branching, Massive Simple		1-20	FALSE	FALSE	FALSE	FALSE	TRUE	FALSE	TRUE	TRUE	FALSE	FALSE	FALSE	FALSE	FALSE	FALSE	FALSE	FALSE	FALSE	FALSE	FALSE	FALSE	FALSE	FALSE	FALSE
FlindersCMReast_shelfreef_09_GRTS_northernlines	25_2	7	2190	PR_20130608_043041_742_LC16.tif	148.751	-40.6083	65.7948	2.098	Single Burrow (81 001006)	Justin	Unconsolidated|Sand/Mud|		81-100	Unconsolidated|Pebble/Gravel|Pebble		1-20	Flat	Bioturbated	Cnidaria: Hydroids, Bryozoa			1-20					FALSE	FALSE	FALSE	FALSE	FALSE	FALSE	FALSE	FALSE	FALSE	FALSE	FALSE	FALSE	FALSE	FALSE	FALSE	FALSE	FALSE	FALSE	FALSE	FALSE	FALSE	FALSE	FALSE
FlindersCMReast_shelfreef_10_GRTS_southernlines	7_3	5	2205	PR_20130609_064603_151_LC16.tif	148.751	-40.6396	76.209	1.975		Justin	Unconsolidated|Sand/Mud|		81-100				Flat	None	Echinoderms: Sea urchins	Heart Urchin		1-20	Cnidaria: True anemones			1-20	FALSE	FALSE	FALSE	FALSE	FALSE	FALSE	FALSE	FALSE	FALSE	FALSE	FALSE	FALSE	FALSE	FALSE	FALSE	FALSE	FALSE	FALSE	FALSE	FALSE	FALSE	FALSE	FALSE
FlindersCMReast_shelfreef_10_GRTS_southernlines	13_2	27	913	PR_20130609_025708_798_LC16.tif	148.751	-40.6283	72.8784	2.083		Justin	Unconsolidated|Sand/Mud|	Veneer	81-100				Flat	None	Cnidaria: Hydroids, Bryozoa			21-40	Sponges	Branching, Massive Simple, Encrusting		1-20	FALSE	FALSE	FALSE	FALSE	TRUE	FALSE	TRUE	TRUE	FALSE	FALSE	FALSE	FALSE	FALSE	FALSE	FALSE	FALSE	FALSE	FALSE	FALSE	FALSE	FALSE	FALSE	FALSE
FlindersCMReast_shelfreef_10_GRTS_southernlines	7_2	1	866	PR_20130609_054822_473_LC16.tif	148.751	-40.6374	74.4291	2	Single Burrow (81 001006)	Justin	Unconsolidated|Sand/Mud|		81-100				Flat	Bioturbated	No Visible Biota			1-20					FALSE	FALSE	FALSE	FALSE	FALSE	FALSE	FALSE	FALSE	FALSE	FALSE	FALSE	FALSE	FALSE	FALSE	FALSE	FALSE	FALSE	FALSE	FALSE	FALSE	FALSE	FALSE	FALSE
FlindersCMReast_shelfreef_10_GRTS_southernlines	19_4	24	2099	PR_20130609_010157_309_LC16.tif	148.751	-40.6218	69.9582	1.985	Single Burrow (81 001006), Heart Urchin	Justin	Unconsolidated|Sand/Mud|		81-100				Flat	Bioturbated	Sponges	Branching		1-20	Cnidaria: Hydroids, Bryozoa			1-20	FALSE	FALSE	FALSE	FALSE	FALSE	FALSE	FALSE	FALSE	FALSE	FALSE	FALSE	FALSE	FALSE	TRUE	FALSE	FALSE	FALSE	FALSE	FALSE	FALSE	FALSE	FALSE	FALSE
FlindersCMReast_shelfreef_10_GRTS_southernlines	13_4	14	2112	PR_20130609_023043_733_LC16.tif	148.751	-40.6269	71.4327	2.033		Justin	Unconsolidated|Sand/Mud|	Veneer	81-100				Flat	None	Cnidaria: Hydroids, Bryozoa			1-20	Sponges	Massive Simple, Encrusting		1-20	FALSE	FALSE	FALSE	FALSE	TRUE	FALSE	TRUE	TRUE	FALSE	FALSE	FALSE	FALSE	FALSE	FALSE	FALSE	FALSE	FALSE	FALSE	FALSE	FALSE	FALSE	FALSE	FALSE
FlindersCMReast_shelfreef_09_GRTS_northernlines	25_3	9	2104	PR_20130608_060926_492_LC16.tif	148.751	-40.6135	66.576	2.087	Fish: Aspamogaster tasmaniensis	Justin	Unconsolidated|Sand/Mud|		81-100				Flat	None	Cnidaria: Hydroids, Bryozoa			1-20	Sponges	Massive Simple		1-20	TRUE	FALSE	FALSE	FALSE	FALSE	FALSE	FALSE	FALSE	FALSE	FALSE	FALSE	FALSE	FALSE	FALSE	FALSE	FALSE	FALSE	FALSE	FALSE	FALSE	FALSE	FALSE	FALSE
FlindersCMReast_shelfreef_10_GRTS_southernlines	13_1	5	2104	PR_20130609_034513_077_LC16.tif	148.751	-40.6283	73.0853	2.093	Single Burrow (81 001006)	Justin	Unconsolidated|Sand/Mud|	Veneer	81-100	Consolidated|Rock|		1-20	Flat	Bioturbated	Cnidaria: Hydroids, Bryozoa			1-20	Sponges	Encrusting, Massive Simple		1-20	FALSE	TRUE	FALSE	TRUE	FALSE	FALSE	TRUE	TRUE	FALSE	FALSE	FALSE	FALSE	FALSE	FALSE	FALSE	FALSE	FALSE	FALSE	FALSE	FALSE	FALSE	FALSE	FALSE
FlindersCMReast_shelfreef_10_GRTS_southernlines	7_2	17	908	PR_20130609_054850_443_LC16.tif	148.751	-40.6374	74.7104	2.013	Single Burrow (81 001006)	Justin	Unconsolidated|Sand/Mud|		81-100				Flat	Bioturbated	Worms	Fan/Tube Worm		1-20	Cnidaria: Hydroids, Bryozoa			1-20	FALSE	FALSE	FALSE	FALSE	FALSE	FALSE	FALSE	FALSE	FALSE	FALSE	FALSE	FALSE	FALSE	FALSE	FALSE	FALSE	FALSE	FALSE	FALSE	FALSE	FALSE	FALSE	FALSE
FlindersCMReast_shelfreef_10_GRTS_southernlines	7_1	21	2144	PR_20130609_052642_654_LC16.tif	148.751	-40.6368	74.2764	2.005		Justin	Unconsolidated|Sand/Mud|		81-100				Flat	None	Ascidians	Unstalked solitary		1-20	Cnidaria: Hydroids, Bryozoa			1-20	FALSE	FALSE	FALSE	FALSE	FALSE	FALSE	FALSE	FALSE	FALSE	FALSE	FALSE	FALSE	FALSE	FALSE	FALSE	FALSE	FALSE	FALSE	FALSE	FALSE	FALSE	FALSE	FALSE
FlindersCMReast_shelfreef_10_GRTS_southernlines	13_4	10	2077	PR_20130609_023020_425_LC16.tif	148.751	-40.6269	71.3923	2.033		Justin	Unconsolidated|Sand/Mud|	Veneer	81-100				Flat	None	Cnidaria: Hydroids, Bryozoa			41-60	Sponges	Creeping/Remose, Massive Simple, Encrusting, Errect Simple, Cup/Goblet		21-40	FALSE	FALSE	FALSE	FALSE	TRUE	FALSE	TRUE	FALSE	FALSE	FALSE	FALSE	FALSE	FALSE	FALSE	FALSE	FALSE	FALSE	FALSE	FALSE	FALSE	FALSE	FALSE	FALSE
FlindersCMReast_shelfreef_09_GRTS_northernlines	25_3	5	2068	PR_20130608_060902_518_LC16.tif	148.751	-40.6135	66.9963	2.098	Fish: Caesioperca lepidoptera	Justin	Unconsolidated|Sand/Mud|	Veneer	41-60	Consolidated|Rock|		41-60	Low/ Moderate	None	Cnidaria: Hydroids, Bryozoa			41-60	Bryozoa			1-20	TRUE	FALSE	FALSE	FALSE	FALSE	FALSE	FALSE	FALSE	FALSE	FALSE	FALSE	FALSE	FALSE	FALSE	FALSE	FALSE	FALSE	FALSE	FALSE	FALSE	FALSE	TRUE	FALSE
FlindersCMReast_shelfreef_10_GRTS_southernlines	7_1	5	2119	PR_20130609_052626_005_LC16.tif	148.751	-40.6368	74.3928	1.99		Justin	Unconsolidated|Sand/Mud|		81-100				Flat	None	Cnidaria: Hydroids, Bryozoa			1-20					FALSE	FALSE	FALSE	FALSE	FALSE	FALSE	FALSE	FALSE	FALSE	FALSE	FALSE	FALSE	FALSE	FALSE	FALSE	FALSE	FALSE	FALSE	FALSE	FALSE	FALSE	FALSE	FALSE
FlindersCMReast_shelfreef_10_GRTS_southernlines	13_1	17	2057	PR_20130609_034441_778_LC16.tif	148.751	-40.6283	73.2394	1.965		Justin	Unconsolidated|Sand/Mud|		81-100	Unconsolidated|Sand/Mud|	Veneer	1-20	Flat	2D ripples/ waves	Sponges	Branching		1-20	Cnidaria: Hydroids, Bryozoa			1-20	FALSE	FALSE	FALSE	FALSE	FALSE	FALSE	FALSE	FALSE	FALSE	FALSE	FALSE	FALSE	FALSE	FALSE	FALSE	FALSE	FALSE	FALSE	FALSE	FALSE	FALSE	FALSE	FALSE
FlindersCMReast_shelfreef_10_GRTS_southernlines	13_4	26	2041	PR_20130609_022956_451_LC16.tif	148.751	-40.6269	71.6019	2.053		Justin	Unconsolidated|Sand/Mud|	Veneer	81-100				Flat	None	Cnidaria: Hydroids, Bryozoa			21-40	Sponges	Branching, Massive Simple, Encrusting, Cup/Goblet		1-20	FALSE	FALSE	FALSE	FALSE	TRUE	FALSE	FALSE	TRUE	FALSE	FALSE	FALSE	FALSE	FALSE	FALSE	FALSE	FALSE	FALSE	FALSE	FALSE	FALSE	FALSE	FALSE	FALSE
FlindersCMReast_shelfreef_10_GRTS_southernlines	19_4	8	2015	PR_20130609_010101_370_LC16.tif	148.751	-40.6218	70.1608	1.99	Single Burrow (81 001006)	Justin	Unconsolidated|Sand/Mud|		81-100				Flat	Bioturbated	Cnidaria: Hydroids, Bryozoa			1-20	Sponges	Branching		1-20	FALSE	FALSE	FALSE	FALSE	FALSE	FALSE	FALSE	FALSE	FALSE	FALSE	FALSE	FALSE	FALSE	FALSE	FALSE	FALSE	FALSE	FALSE	FALSE	FALSE	FALSE	FALSE	FALSE
FlindersCMReast_shelfreef_09_GRTS_northernlines	31_2	28	1995	PR_20130608_011706_815_LC16.tif	148.751	-40.5988	67.1541	2.03	Fish: Unknown/Unidentifiable	Justin	Unconsolidated|Sand/Mud|	Veneer	81-100				Flat	None	Sponges	Branching, Massive Simple		1-20	Cnidaria: Hydroids, Bryozoa			1-20	TRUE	TRUE	FALSE	FALSE	FALSE	FALSE	FALSE	TRUE	FALSE	FALSE	FALSE	FALSE	FALSE	FALSE	FALSE	FALSE	FALSE	FALSE	FALSE	FALSE	FALSE	FALSE	FALSE
FlindersCMReast_shelfreef_09_GRTS_northernlines	19_1	25	2030	PR_20130608_074130_776_LC16.tif	148.751	-40.618	68.4922	2.118		Justin	Unconsolidated|Sand/Mud|		81-100	Unconsolidated|Sand/Mud|	Veneer	1-20	Flat	None	Cnidaria: Hydroids, Bryozoa			1-20	Sponges	Massive Simple		1-20	FALSE	TRUE	FALSE	FALSE	FALSE	FALSE	TRUE	FALSE	FALSE	FALSE	FALSE	FALSE	FALSE	FALSE	FALSE	FALSE	FALSE	FALSE	FALSE	FALSE	FALSE	FALSE	FALSE
FlindersCMReast_shelfreef_10_GRTS_southernlines	13_1	1	2039	PR_20130609_034429_791_LC16.tif	148.751	-40.6284	73.1001	2.04	A few Dead Bivalve	Justin	Unconsolidated|Sand/Mud|		81-100				Flat	2D ripples/ waves	Cnidaria: Hydroids, Bryozoa			1-20					FALSE	FALSE	FALSE	FALSE	FALSE	FALSE	FALSE	FALSE	FALSE	FALSE	FALSE	FALSE	FALSE	FALSE	FALSE	FALSE	FALSE	FALSE	FALSE	FALSE	FALSE	FALSE	FALSE
FlindersCMReast_shelfreef_09_GRTS_northernlines	19_2	22	1156	PR_20130608_063636_351_LC16.tif	148.751	-40.614	67.0563	2.02	Single Burrow (81 001006)	Justin	Unconsolidated|Sand/Mud|	Veneer	81-100				Flat	Bioturbated	Cnidaria: Hydroids, Bryozoa			21-40	Sponges	Massive Simple, Branching		1-20	FALSE	TRUE	FALSE	FALSE	TRUE	FALSE	TRUE	FALSE	FALSE	FALSE	FALSE	FALSE	FALSE	FALSE	FALSE	FALSE	FALSE	FALSE	FALSE	FALSE	FALSE	FALSE	FALSE
FlindersCMReast_shelfreef_09_GRTS_northernlines	31_1	25	1257	PR_20130608_002320_074_LC16.tif	148.751	-40.5964	66.0381	2.04		Justin	Unconsolidated|Sand/Mud|		81-100				Flat	2D ripples/ waves	Cnidaria: Hydroids, Bryozoa			1-20	Cnidaria: Corals: Stony corals			1-20	FALSE	FALSE	FALSE	FALSE	FALSE	FALSE	FALSE	FALSE	FALSE	FALSE	FALSE	FALSE	FALSE	FALSE	FALSE	FALSE	FALSE	FALSE	FALSE	FALSE	FALSE	FALSE	FALSE
FlindersCMReast_shelfreef_09_GRTS_northernlines	19_2	26	1178	PR_20130608_063651_002_LC16.tif	148.751	-40.614	67.1203	2		Justin	Unconsolidated|Sand/Mud|	Veneer	81-100				Flat	None	Cnidaria: Hydroids, Bryozoa			1-20	Sponges	Branching, Massive Simple		1-20	FALSE	FALSE	FALSE	FALSE	FALSE	FALSE	TRUE	TRUE	FALSE	FALSE	FALSE	FALSE	FALSE	FALSE	FALSE	FALSE	FALSE	FALSE	FALSE	FALSE	FALSE	FALSE	FALSE
FlindersCMReast_shelfreef_10_GRTS_southernlines	7_3	1	2076	PR_20130609_064437_244_LC16.tif	148.751	-40.6396	76.9478	2		Justin	Unconsolidated|Sand/Mud|		81-100				Flat	None	Cnidaria: Hydroids, Bryozoa			1-20					FALSE	FALSE	FALSE	FALSE	FALSE	FALSE	FALSE	FALSE	FALSE	FALSE	FALSE	FALSE	FALSE	FALSE	FALSE	FALSE	FALSE	FALSE	FALSE	FALSE	FALSE	FALSE	FALSE
FlindersCMReast_shelfreef_10_GRTS_southernlines	13_2	4	1037	PR_20130609_025831_376_LC16.tif	148.751	-40.6283	72.8774	2.05	Single Burrow (81 001006)	Justin	Unconsolidated|Sand/Mud|		81-100				Flat	Bioturbated	Cnidaria: Hydroids, Bryozoa			1-20	Sponges	Massive Simple		1-20	FALSE	FALSE	FALSE	FALSE	FALSE	FALSE	FALSE	FALSE	FALSE	FALSE	FALSE	FALSE	FALSE	FALSE	FALSE	FALSE	FALSE	FALSE	FALSE	FALSE	FALSE	FALSE	FALSE
FlindersCMReast_shelfreef_09_GRTS_northernlines	25_1	16	1196	PR_20130608_033514_843_LC16.tif	148.751	-40.6066	64.7188	1.998	Single Burrow (81 001006), Dead Tulip/Whelk	Justin	Unconsolidated|Sand/Mud|	Veneer	41-60	Unconsolidated|Sand/Mud|		41-60	Flat	Bioturbated	Cnidaria: Hydroids, Bryozoa			1-20	Bryozoa			1-20	FALSE	FALSE	FALSE	FALSE	FALSE	FALSE	TRUE	TRUE	FALSE	FALSE	FALSE	FALSE	FALSE	FALSE	FALSE	FALSE	FALSE	FALSE	FALSE	FALSE	FALSE	TRUE	FALSE
FlindersCMReast_shelfreef_09_GRTS_northernlines	19_1	9	2001	PR_20130608_074111_463_LC16.tif	148.751	-40.618	68.6771	2.06	Single Burrow (81 001006)	Justin	Unconsolidated|Sand/Mud|		81-100				Flat	Bioturbated	Sponges	Massive Simple		1-20	Cnidaria: Hydroids, Bryozoa			1-20	FALSE	FALSE	FALSE	FALSE	FALSE	FALSE	FALSE	FALSE	FALSE	FALSE	FALSE	FALSE	FALSE	FALSE	FALSE	FALSE	FALSE	FALSE	FALSE	FALSE	FALSE	FALSE	FALSE
FlindersCMReast_shelfreef_09_GRTS_northernlines	31_4	19	1230	PR_20130608_020200_545_LC16.tif	148.751	-40.602	64.4368	1.985	Single Burrow (81 001006)	Justin	Unconsolidated|Sand/Mud|	Veneer	81-100				Flat	Bioturbated	Cnidaria: Hydroids, Bryozoa			1-20	Sponges	Massive Simple		1-20	FALSE	FALSE	FALSE	FALSE	FALSE	FALSE	FALSE	TRUE	FALSE	FALSE	FALSE	FALSE	FALSE	FALSE	FALSE	FALSE	FALSE	FALSE	FALSE	FALSE	FALSE	FALSE	FALSE
FlindersCMReast_shelfreef_09_GRTS_northernlines	25_3	21	1993	PR_20130608_060812_572_LC16.tif	148.751	-40.6135	66.6721	2.127		Justin	Unconsolidated|Sand/Mud|	Veneer	81-100				82003001	None	Cnidaria: Hydroids, Bryozoa			41-60	Sponges	Branching, Massive Simple, Tubes & Chimneys		21-40	FALSE	FALSE	FALSE	FALSE	FALSE	FALSE	TRUE	TRUE	FALSE	FALSE	FALSE	FALSE	FALSE	FALSE	FALSE	FALSE	FALSE	FALSE	FALSE	FALSE	FALSE	FALSE	FALSE
FlindersCMReast_shelfreef_10_GRTS_southernlines	13_3	15	1079	PR_20130609_013818_440_LC16.tif	148.751	-40.6254	71.4268	1.96	Single Burrow (81 001006)	Justin	Unconsolidated|Sand/Mud|		41-60	Unconsolidated|Sand/Mud|	Veneer	41-60	Flat	2D ripples/ waves	Sponges	Massive Simple, Branching		1-20	Cnidaria: Hydroids, Bryozoa			1-20	FALSE	FALSE	FALSE	TRUE	FALSE	FALSE	TRUE	FALSE	FALSE	FALSE	FALSE	FALSE	FALSE	FALSE	FALSE	FALSE	FALSE	FALSE	FALSE	FALSE	FALSE	FALSE	FALSE
FlindersCMReast_shelfreef_09_GRTS_northernlines	31_2	12	1935	PR_20130608_011626_858_LC16.tif	148.751	-40.5988	67.2002	2.05	Fish: Unknown/Unidentifiable	Justin	Unconsolidated|Sand/Mud|		81-100				Flat	None	Sponges	Branching, Massive Simple		1-20	Cnidaria: Hydroids, Bryozoa			1-20	TRUE	FALSE	FALSE	FALSE	FALSE	FALSE	FALSE	TRUE	FALSE	FALSE	FALSE	FALSE	FALSE	FALSE	FALSE	FALSE	FALSE	FALSE	FALSE	FALSE	FALSE	FALSE	FALSE
FlindersCMReast_shelfreef_09_GRTS_northernlines	25_2	15	2030	PR_20130608_042855_192_LC16.tif	148.751	-40.6084	65.1653	2.045		Justin	Unconsolidated|Sand/Mud|	Veneer	81-100				Flat	None	Cnidaria: Hydroids, Bryozoa			21-40	Sponges	Branching, Massive Simple, Ball, Laminar		21-40	FALSE	FALSE	FALSE	FALSE	FALSE	FALSE	TRUE	TRUE	FALSE	FALSE	FALSE	FALSE	FALSE	FALSE	FALSE	FALSE	FALSE	FALSE	FALSE	FALSE	FALSE	FALSE	FALSE
FlindersCMReast_shelfreef_09_GRTS_northernlines	31_1	9	1298	PR_20130608_002347_378_LC16.tif	148.751	-40.5964	66.2616	2.01	Single Burrow (81 001006), A few Dead Bivalve	Justin	Unconsolidated|Sand/Mud|		81-100				Flat	2D ripples/ waves	Cnidaria: Hydroids, Bryozoa			1-20	Cnidaria: Corals: Stony corals			1-20	FALSE	FALSE	FALSE	TRUE	FALSE	FALSE	FALSE	FALSE	FALSE	FALSE	FALSE	FALSE	FALSE	FALSE	FALSE	FALSE	FALSE	FALSE	FALSE	FALSE	FALSE	FALSE	FALSE
FlindersCMReast_shelfreef_09_GRTS_northernlines	31_3	22	1979	PR_20130608_024701_786_LC16.tif	148.751	-40.6026	64.4181	2.04	Single Burrow (81 001006)	Justin	Unconsolidated|Sand/Mud|	Veneer	81-100				Flat	Bioturbated	Sponges	Massive Simple, Branching, Errect Simple		1-20	Cnidaria: Hydroids, Bryozoa			1-20	FALSE	FALSE	FALSE	FALSE	FALSE	FALSE	FALSE	TRUE	FALSE	FALSE	FALSE	FALSE	FALSE	FALSE	FALSE	FALSE	FALSE	FALSE	FALSE	FALSE	FALSE	FALSE	FALSE
FlindersCMReast_shelfreef_09_GRTS_northernlines	31_4	3	1278	PR_20130608_020232_510_LC16.tif	148.751	-40.602	64.4957	2.07	Single Burrow (81 001006)	Justin	Unconsolidated|Sand/Mud|	Veneer	81-100				Flat	Bioturbated	Cnidaria: Hydroids, Bryozoa			1-20	Sponges	Branching, Massive Simple, Encrusting		1-20	FALSE	FALSE	FALSE	FALSE	FALSE	FALSE	TRUE	TRUE	FALSE	FALSE	FALSE	FALSE	FALSE	FALSE	FALSE	FALSE	FALSE	FALSE	FALSE	FALSE	FALSE	FALSE	FALSE
FlindersCMReast_shelfreef_10_GRTS_southernlines	7_4	17	1085	PR_20130609_043000_609_LC16.tif	148.751	-40.6342	74.1192	2.01	Hydroids growing on a whip	Justin	Unconsolidated|Sand/Mud|	Veneer	81-100				Flat	None	Cnidaria: Hydroids, Bryozoa			21-40	Sponges	Massive Simple, Branching		1-20	FALSE	TRUE	FALSE	FALSE	TRUE	FALSE	TRUE	TRUE	TRUE	FALSE	FALSE	FALSE	FALSE	FALSE	FALSE	FALSE	FALSE	FALSE	FALSE	FALSE	FALSE	FALSE	FALSE
FlindersCMReast_shelfreef_09_GRTS_northernlines	31_2	16	1885	PR_20130608_011553_561_LC16.tif	148.751	-40.5988	67.3257	2.03	Single Burrow (81 001006), A few Dead Bivalve	Justin	Unconsolidated|Sand/Mud|		81-100	Unconsolidated|Pebble/Gravel|Pebble		1-20	Flat	Bioturbated	Cnidaria: Hydroids, Bryozoa			1-20	Cnidaria: Corals: Stony corals			1-20	FALSE	FALSE	FALSE	FALSE	FALSE	FALSE	FALSE	FALSE	FALSE	FALSE	FALSE	FALSE	FALSE	FALSE	FALSE	FALSE	FALSE	FALSE	FALSE	FALSE	FALSE	FALSE	FALSE
FlindersCMReast_shelfreef_10_GRTS_southernlines	7_3	17	2003	PR_20130609_064348_629_LC16.tif	148.751	-40.6396	77.4272	2.01	Single Burrow (81 001006)	Justin	Unconsolidated|Sand/Mud|		81-100				Flat	Bioturbated	No Visible Biota			81-100					FALSE	FALSE	FALSE	FALSE	FALSE	FALSE	FALSE	FALSE	FALSE	FALSE	FALSE	FALSE	FALSE	FALSE	FALSE	FALSE	FALSE	FALSE	FALSE	FALSE	FALSE	FALSE	FALSE
FlindersCMReast_shelfreef_10_GRTS_southernlines	7_4	1	1097	PR_20130609_043008_601_LC16.tif	148.751	-40.6342	74.1826	1.992		Justin	Unconsolidated|Sand/Mud|	Veneer	81-100				Flat	None	Cnidaria: Hydroids, Bryozoa			21-40	Cnidaria: Corals: Black & Octocorals	Whips		1-20	FALSE	FALSE	FALSE	FALSE	FALSE	FALSE	FALSE	FALSE	FALSE	FALSE	FALSE	FALSE	FALSE	FALSE	FALSE	FALSE	FALSE	FALSE	FALSE	FALSE	FALSE	TRUE	FALSE
FlindersCMReast_shelfreef_09_GRTS_northernlines	25_3	29	1915	PR_20130608_060720_629_LC16.tif	148.751	-40.6135	67.1125	2.083		Justin	Unconsolidated|Sand/Mud|	Veneer	81-100				Flat	None	Cnidaria: Hydroids, Bryozoa			21-40	Sponges	Massive Simple, Branching		1-20	FALSE	FALSE	FALSE	FALSE	TRUE	FALSE	FALSE	TRUE	FALSE	FALSE	FALSE	FALSE	FALSE	FALSE	FALSE	FALSE	FALSE	FALSE	FALSE	FALSE	FALSE	FALSE	FALSE
FlindersCMReast_shelfreef_09_GRTS_northernlines	25_4	2	1259	PR_20130608_050504_742_LC16.tif	148.751	-40.6101	66.102	2.005		Justin	Unconsolidated|Sand/Mud|	Veneer	81-100				Flat	None	Cnidaria: Hydroids, Bryozoa			21-40	Sponges	Massive Simple, Branching, Errect Simple		1-20	FALSE	TRUE	FALSE	FALSE	TRUE	FALSE	FALSE	TRUE	FALSE	FALSE	FALSE	FALSE	FALSE	FALSE	FALSE	FALSE	FALSE	FALSE	FALSE	FALSE	FALSE	FALSE	FALSE
FlindersCMReast_shelfreef_10_GRTS_southernlines	7_1	17	1983	PR_20130609_052455_436_LC16.tif	148.751	-40.6368	75.1895	1.99	Single Burrow (81 001006)	Justin	Unconsolidated|Sand/Mud|		81-100				Flat	Bioturbated	No Visible Biota			1-20					FALSE	FALSE	FALSE	FALSE	FALSE	FALSE	FALSE	FALSE	FALSE	FALSE	FALSE	FALSE	FALSE	FALSE	FALSE	FALSE	FALSE	FALSE	FALSE	FALSE	FALSE	FALSE	FALSE
FlindersCMReast_shelfreef_09_GRTS_northernlines	31_3	6	1920	PR_20130608_024622_495_LC16.tif	148.751	-40.6026	64.707	1.99		Justin	Unconsolidated|Sand/Mud|	Veneer	81-100				Flat	None	Sponges	Branching, Massive Simple, Errect Simple		21-40	Cnidaria: Hydroids, Bryozoa			1-20	FALSE	FALSE	FALSE	FALSE	TRUE	FALSE	FALSE	TRUE	FALSE	FALSE	FALSE	FALSE	FALSE	FALSE	FALSE	FALSE	FALSE	FALSE	FALSE	FALSE	FALSE	FALSE	FALSE
FlindersCMReast_shelfreef_10_GRTS_southernlines	7_2	21	1080	PR_20130609_055044_986_LC16.tif	148.751	-40.6374	75.7258	1.985		Justin	Unconsolidated|Sand/Mud|		81-100				Flat	None	Cnidaria: Hydroids, Bryozoa			1-20					FALSE	FALSE	FALSE	FALSE	FALSE	FALSE	FALSE	FALSE	FALSE	FALSE	FALSE	FALSE	FALSE	FALSE	FALSE	FALSE	FALSE	FALSE	FALSE	FALSE	FALSE	FALSE	FALSE
FlindersCMReast_shelfreef_10_GRTS_southernlines	19_4	12	1868	PR_20130609_005923_475_LC16.tif	148.751	-40.6218	70.4195	2.03	Single Burrow (81 001006)	Justin	Unconsolidated|Sand/Mud|		81-100				Flat	Bioturbated	Cnidaria: Hydroids, Bryozoa			1-20					FALSE	FALSE	FALSE	FALSE	FALSE	FALSE	FALSE	FALSE	FALSE	FALSE	FALSE	FALSE	FALSE	FALSE	FALSE	FALSE	FALSE	FALSE	FALSE	FALSE	FALSE	FALSE	FALSE
FlindersCMReast_shelfreef_10_GRTS_southernlines	7_1	1	1948	PR_20130609_052432_128_LC16.tif	148.751	-40.6368	75.3976	1.978		Justin	Unconsolidated|Sand/Mud|		81-100	Unconsolidated|Pebble/Gravel|Pebble		1-20	Flat	None	Cnidaria: Hydroids, Bryozoa			1-20	Cnidaria: True anemones			1-20	FALSE	FALSE	FALSE	FALSE	FALSE	FALSE	FALSE	FALSE	FALSE	FALSE	FALSE	FALSE	FALSE	FALSE	FALSE	FALSE	FALSE	FALSE	FALSE	FALSE	FALSE	FALSE	FALSE
FlindersCMReast_shelfreef_09_GRTS_northernlines	25_4	13	1297	PR_20130608_050530_048_LC16.tif	148.751	-40.6101	66.2738	1.965	Heart Urchin	Justin	Unconsolidated|Sand/Mud|		61-80	Unconsolidated|Sand/Mud|	Veneer	21-40	Flat	None	Cnidaria: Hydroids, Bryozoa			1-20	Sponges	Massive Simple, Errect Simple		1-20	FALSE	FALSE	FALSE	FALSE	TRUE	FALSE	TRUE	TRUE	FALSE	FALSE	FALSE	FALSE	FALSE	TRUE	FALSE	FALSE	FALSE	FALSE	FALSE	FALSE	FALSE	FALSE	FALSE
FlindersCMReast_shelfreef_10_GRTS_southernlines	13_4	2	1881	PR_20130609_022809_899_LC16.tif	148.752	-40.627	72.4104	2.013		Justin	Unconsolidated|Sand/Mud|		81-100				Flat	None	No Visible Biota			81-100					FALSE	FALSE	FALSE	FALSE	FALSE	FALSE	FALSE	FALSE	FALSE	FALSE	FALSE	FALSE	FALSE	FALSE	FALSE	FALSE	FALSE	FALSE	FALSE	FALSE	FALSE	FALSE	FALSE
FlindersCMReast_shelfreef_10_GRTS_southernlines	19_4	28	1856	PR_20130609_005915_484_LC16.tif	148.752	-40.6218	70.524	1.973	Single Burrow (81 001006)	Justin	Unconsolidated|Sand/Mud|		81-100				Flat	Bioturbated	Cnidaria: Hydroids, Bryozoa			1-20					FALSE	FALSE	FALSE	FALSE	FALSE	FALSE	FALSE	FALSE	FALSE	FALSE	FALSE	FALSE	FALSE	FALSE	FALSE	FALSE	FALSE	FALSE	FALSE	FALSE	FALSE	FALSE	FALSE
FlindersCMReast_shelfreef_09_GRTS_northernlines	19_2	14	1305	PR_20130608_063815_577_LC16.tif	148.752	-40.614	67.4358	1.927		Justin	Unconsolidated|Sand/Mud|		81-100				Flat	None	Cnidaria: Corals: Black & Octocorals	Non Fleshy Bottle Brush		1-20	Cnidaria: Hydroids, Bryozoa			1-20	FALSE	FALSE	FALSE	FALSE	FALSE	FALSE	FALSE	FALSE	FALSE	FALSE	FALSE	FALSE	FALSE	FALSE	FALSE	FALSE	FALSE	FALSE	FALSE	FALSE	FALSE	FALSE	FALSE
FlindersCMReast_shelfreef_10_GRTS_southernlines	7_2	5	1116	PR_20130609_055108_960_LC16.tif	148.752	-40.6374	75.9432	1.99	Single Burrow (81 001006)	Justin	Unconsolidated|Sand/Mud|		81-100				Flat	Bioturbated	Cnidaria: Hydroids, Bryozoa			1-20					FALSE	FALSE	FALSE	FALSE	FALSE	FALSE	FALSE	FALSE	FALSE	FALSE	FALSE	FALSE	FALSE	FALSE	FALSE	FALSE	FALSE	FALSE	FALSE	FALSE	FALSE	FALSE	FALSE
FlindersCMReast_shelfreef_09_GRTS_northernlines	25_4	29	1317	PR_20130608_050543_366_LC16.tif	148.752	-40.6101	66.2536	1.935	Single Burrow (81 001006), Sand Dollar, Spindle Shell (Maybe a Hermit Crab)	Justin	Unconsolidated|Sand/Mud|	Veneer	81-100				Flat	Bioturbated	Cnidaria: Hydroids, Bryozoa			1-20	Sponges	Branching, Massive Simple		1-20	FALSE	FALSE	FALSE	FALSE	FALSE	FALSE	FALSE	FALSE	FALSE	FALSE	FALSE	FALSE	FALSE	TRUE	FALSE	FALSE	FALSE	FALSE	TRUE	FALSE	FALSE	FALSE	FALSE
FlindersCMReast_shelfreef_09_GRTS_northernlines	31_1	2	1408	PR_20130608_002500_630_LC16.tif	148.752	-40.5964	66.8724	2.04	Single Burrow (81 001006), A few Dead Bivalve	Justin	Unconsolidated|Sand/Mud|		81-100	Unconsolidated|Pebble/Gravel|Pebble		1-20	Flat	Bioturbated	Sponges	Branching		1-20	Cnidaria: Hydroids, Bryozoa			1-20	FALSE	FALSE	FALSE	FALSE	FALSE	FALSE	FALSE	FALSE	FALSE	FALSE	FALSE	FALSE	FALSE	FALSE	FALSE	FALSE	FALSE	FALSE	FALSE	FALSE	FALSE	FALSE	FALSE
FlindersCMReast_shelfreef_10_GRTS_southernlines	13_2	11	1188	PR_20130609_030011_934_LC16.tif	148.752	-40.6283	72.2474	1.975		Justin	Unconsolidated|Sand/Mud|	Veneer	81-100				Flat	None	Cnidaria: Hydroids, Bryozoa			21-40	Sponges	Branching, Massive Simple, Creeping/Remose		1-20	FALSE	FALSE	FALSE	FALSE	TRUE	FALSE	FALSE	TRUE	FALSE	FALSE	FALSE	FALSE	FALSE	FALSE	FALSE	FALSE	FALSE	FALSE	FALSE	FALSE	FALSE	FALSE	FALSE
FlindersCMReast_shelfreef_10_GRTS_southernlines	19_3	7	1264	PR_20130609_000649_197_LC16.tif	148.752	-40.6191	69.5993	1.99		Justin	Unconsolidated|Sand/Mud|		81-100	Unconsolidated|Pebble/Gravel|Pebble		1-20	Flat	None	Sponges	Branching		1-20					FALSE	FALSE	FALSE	FALSE	FALSE	FALSE	FALSE	FALSE	FALSE	FALSE	FALSE	FALSE	FALSE	FALSE	FALSE	FALSE	FALSE	FALSE	FALSE	FALSE	FALSE	FALSE	FALSE
FlindersCMReast_shelfreef_10_GRTS_southernlines	13_4	18	1838	PR_20130609_022741_263_LC16.tif	148.752	-40.627	72.4935	1.99		Justin	Unconsolidated|Sand/Mud|		81-100				Flat	None	Cnidaria: Hydroids, Bryozoa			1-20					FALSE	FALSE	FALSE	FALSE	FALSE	FALSE	FALSE	FALSE	FALSE	FALSE	FALSE	FALSE	FALSE	FALSE	FALSE	FALSE	FALSE	FALSE	FALSE	FALSE	FALSE	FALSE	FALSE
FlindersCMReast_shelfreef_09_GRTS_northernlines	19_1	5	1824	PR_20130608_073913_591_LC16.tif	148.752	-40.618	69.6883	2.127	Fish: Helicolenus percoides	Justin	Unconsolidated|Sand/Mud|		81-100				Flat	None	Cnidaria: Hydroids, Bryozoa			1-20					TRUE	FALSE	FALSE	FALSE	FALSE	FALSE	FALSE	FALSE	FALSE	FALSE	FALSE	FALSE	FALSE	FALSE	FALSE	FALSE	FALSE	FALSE	FALSE	FALSE	FALSE	FALSE	FALSE
FlindersCMReast_shelfreef_09_GRTS_northernlines	25_3	2	1815	PR_20130608_060614_034_LC16.tif	148.752	-40.6135	67.3475	2.02	Single Burrow (81 001006)	Justin	Unconsolidated|Sand/Mud|		81-100				Flat	Bioturbated	Cnidaria: Hydroids, Bryozoa			1-20	Sponges	Branching		1-20	FALSE	FALSE	FALSE	FALSE	FALSE	FALSE	FALSE	FALSE	FALSE	FALSE	FALSE	FALSE	FALSE	FALSE	FALSE	FALSE	FALSE	FALSE	FALSE	FALSE	FALSE	FALSE	FALSE
FlindersCMReast_shelfreef_09_GRTS_northernlines	31_1	13	1445	PR_20130608_002525_270_LC16.tif	148.752	-40.5964	67.1577	1.992	Single Burrow (81 001006), A few Dead Bivalve	Justin	Unconsolidated|Sand/Mud|		81-100				Flat	Bioturbated	Cnidaria: Hydroids, Bryozoa			1-20	Sponges	Massive Simple		1-20	FALSE	FALSE	FALSE	FALSE	FALSE	FALSE	FALSE	FALSE	FALSE	FALSE	FALSE	FALSE	FALSE	FALSE	FALSE	FALSE	FALSE	FALSE	FALSE	FALSE	FALSE	FALSE	FALSE
FlindersCMReast_shelfreef_10_GRTS_southernlines	13_3	3	1256	PR_20130609_014016_313_LC16.tif	148.752	-40.6254	71.8138	2.1		Justin	Unconsolidated|Sand/Mud|		81-100	Unconsolidated|Pebble/Gravel|Pebble		1-20	Flat	None	Cnidaria: Hydroids, Bryozoa			21-40	Cnidaria: Corals: Stony corals			1-20	FALSE	FALSE	FALSE	FALSE	FALSE	FALSE	FALSE	FALSE	FALSE	FALSE	FALSE	FALSE	FALSE	FALSE	FALSE	FALSE	FALSE	FALSE	FALSE	FALSE	FALSE	TRUE	FALSE
FlindersCMReast_shelfreef_10_GRTS_southernlines	13_2	23	1230	PR_20130609_030039_904_LC16.tif	148.752	-40.6283	71.9412	1.985	Single Burrow (81 001006)	Justin	Unconsolidated|Sand/Mud|	Veneer	81-100				Flat	Bioturbated	Cnidaria: Hydroids, Bryozoa			21-40	Sponges	Branching, Massive Simple		1-20	FALSE	TRUE	FALSE	FALSE	TRUE	TRUE	TRUE	TRUE	FALSE	FALSE	FALSE	FALSE	FALSE	FALSE	FALSE	FALSE	FALSE	FALSE	FALSE	FALSE	FALSE	FALSE	FALSE
FlindersCMReast_shelfreef_09_GRTS_northernlines	31_4	7	1426	PR_20130608_020411_070_LC16.tif	148.752	-40.602	67.4126	1.985	Volute (Maybe a Hermit Crab)	Justin	Unconsolidated|Sand/Mud|	Veneer	81-100				Flat	None	Sponges	Branching, Massive Simple, Errect Simple		21-40	Cnidaria: Hydroids, Bryozoa			21-40	FALSE	FALSE	FALSE	FALSE	TRUE	FALSE	TRUE	TRUE	FALSE	FALSE	FALSE	FALSE	FALSE	FALSE	FALSE	FALSE	FALSE	FALSE	TRUE	FALSE	FALSE	FALSE	FALSE
FlindersCMReast_shelfreef_09_GRTS_northernlines	31_1	29	1462	PR_20130608_002536_591_LC16.tif	148.752	-40.5964	67.2811	1.953	Single Burrow (81 001006), A few Dead Bivalve	Justin	Unconsolidated|Sand/Mud|		81-100	Unconsolidated|Pebble/Gravel|Pebble		1-20	Flat	Bioturbated	Bryozoa			1-20	Cnidaria: Hydroids, Bryozoa			1-20	FALSE	FALSE	FALSE	FALSE	FALSE	FALSE	FALSE	FALSE	FALSE	FALSE	FALSE	FALSE	FALSE	FALSE	FALSE	FALSE	FALSE	FALSE	FALSE	FALSE	FALSE	FALSE	FALSE
FlindersCMReast_shelfreef_09_GRTS_northernlines	19_1	21	1799	PR_20130608_073856_943_LC16.tif	148.752	-40.618	69.8825	2.078		Justin	Unconsolidated|Sand/Mud|		81-100				Flat	None	Cnidaria: Hydroids, Bryozoa			1-20					FALSE	FALSE	FALSE	FALSE	FALSE	FALSE	FALSE	FALSE	FALSE	FALSE	FALSE	FALSE	FALSE	FALSE	FALSE	FALSE	FALSE	FALSE	FALSE	FALSE	FALSE	FALSE	FALSE
FlindersCMReast_shelfreef_10_GRTS_southernlines	19_3	23	1318	PR_20130609_000725_158_LC16.tif	148.752	-40.6191	69.92	2.013	Single Burrow (81 001006)	Justin	Unconsolidated|Sand/Mud|		81-100				Flat	Bioturbated	Cnidaria: Hydroids, Bryozoa			1-20					FALSE	FALSE	FALSE	FALSE	FALSE	FALSE	FALSE	FALSE	FALSE	FALSE	FALSE	FALSE	FALSE	FALSE	FALSE	FALSE	FALSE	FALSE	FALSE	FALSE	FALSE	FALSE	FALSE
FlindersCMReast_shelfreef_09_GRTS_northernlines	31_3	18	1783	PR_20130608_024451_261_LC16.tif	148.752	-40.6026	64.9799	2.02		Justin	Unconsolidated|Sand/Mud|	Veneer	81-100				Flat	None	Sponges	Massive Simple, Branching		1-20	Cnidaria: Corals: Black & Octocorals	Whips, 2D Fan Simple		1-20	FALSE	FALSE	FALSE	FALSE	TRUE	FALSE	FALSE	TRUE	TRUE	FALSE	FALSE	FALSE	FALSE	FALSE	FALSE	FALSE	FALSE	FALSE	FALSE	FALSE	FALSE	FALSE	FALSE
FlindersCMReast_shelfreef_10_GRTS_southernlines	7_4	9	1239	PR_20130609_043143_165_LC16.tif	148.752	-40.6342	74.9584	1.927		Justin	Unconsolidated|Sand/Mud|	Veneer	81-100				Flat	None	Sponges	Branching		1-20	Cnidaria: Hydroids, Bryozoa			1-20	FALSE	TRUE	FALSE	FALSE	FALSE	FALSE	TRUE	TRUE	FALSE	FALSE	FALSE	FALSE	FALSE	FALSE	FALSE	FALSE	FALSE	FALSE	FALSE	FALSE	FALSE	FALSE	FALSE
FlindersCMReast_shelfreef_09_GRTS_northernlines	25_2	27	1825	PR_20130608_042638_673_LC16.tif	148.752	-40.6084	66.3868	2.3	Single Burrow (81 001006)	Justin	Unconsolidated|Sand/Mud|		81-100				Flat	Bioturbated	Cnidaria: Hydroids, Bryozoa			1-20					FALSE	FALSE	FALSE	FALSE	FALSE	FALSE	FALSE	FALSE	FALSE	FALSE	FALSE	FALSE	FALSE	FALSE	FALSE	FALSE	FALSE	FALSE	FALSE	FALSE	FALSE	FALSE	FALSE
FlindersCMReast_shelfreef_09_GRTS_northernlines	31_2	29	1704	PR_20130608_011353_025_LC16.tif	148.752	-40.5988	67.578	1.992	A few Dead Bivalve	Justin	Unconsolidated|Sand/Mud|		61-80	Consolidated|Rock|		21-40	Low/ Moderate	None	Sponges	Branching, Massive Simple, Laminar		1-20	Cnidaria: Hydroids, Bryozoa			1-20	FALSE	TRUE	FALSE	FALSE	TRUE	FALSE	FALSE	TRUE	FALSE	FALSE	FALSE	FALSE	FALSE	FALSE	FALSE	FALSE	FALSE	FALSE	FALSE	FALSE	FALSE	FALSE	FALSE
FlindersCMReast_shelfreef_10_GRTS_southernlines	13_1	9	1772	PR_20130609_034131_982_LC16.tif	148.752	-40.6284	71.7237	2.123		Justin	Unconsolidated|Sand/Mud|	Veneer	81-100				Flat	None	Cnidaria: Hydroids, Bryozoa			1-20	Sponges	Laminar, Massive Simple, Errect Simple		1-20	FALSE	FALSE	FALSE	FALSE	TRUE	FALSE	FALSE	TRUE	FALSE	FALSE	FALSE	FALSE	FALSE	FALSE	FALSE	FALSE	FALSE	FALSE	FALSE	FALSE	FALSE	FALSE	FALSE
FlindersCMReast_shelfreef_09_GRTS_northernlines	25_1	12	1451	PR_20130608_033804_658_LC16.tif	148.752	-40.6066	66.4702	1.978	Fish: Diodon necthemerus, Single Burrow (81 001006)	Justin	Unconsolidated|Sand/Mud|	Veneer	81-100				Flat	Bioturbated	Cnidaria: Hydroids, Bryozoa			1-20	Sponges	Massive Simple, Branching		1-20	TRUE	TRUE	FALSE	FALSE	TRUE	FALSE	TRUE	FALSE	FALSE	FALSE	FALSE	FALSE	FALSE	FALSE	FALSE	FALSE	FALSE	FALSE	FALSE	FALSE	FALSE	FALSE	FALSE
FlindersCMReast_shelfreef_10_GRTS_southernlines	7_2	29	1232	PR_20130609_055226_210_LC16.tif	148.752	-40.6374	76.7302	1.98	Single Burrow (81 001006)	Justin	Unconsolidated|Sand/Mud|		81-100	Unconsolidated|Pebble/Gravel|Pebble		1-20	Flat	Bioturbated	No Visible Biota			81-100					FALSE	FALSE	FALSE	FALSE	FALSE	FALSE	FALSE	FALSE	FALSE	FALSE	FALSE	FALSE	FALSE	FALSE	FALSE	FALSE	FALSE	FALSE	FALSE	FALSE	FALSE	FALSE	FALSE
FlindersCMReast_shelfreef_10_GRTS_southernlines	19_3	19	1360	PR_20130609_000753_128_LC16.tif	148.752	-40.6191	70.1508	1.99	Single Burrow (81 001006)	Justin	Unconsolidated|Sand/Mud|		81-100				Flat	Bioturbated	Cnidaria: Hydroids, Bryozoa			1-20					FALSE	FALSE	FALSE	FALSE	FALSE	FALSE	FALSE	FALSE	FALSE	FALSE	FALSE	FALSE	FALSE	FALSE	FALSE	FALSE	FALSE	FALSE	FALSE	FALSE	FALSE	FALSE	FALSE
FlindersCMReast_shelfreef_09_GRTS_northernlines	25_2	11	1800	PR_20130608_042622_025_LC16.tif	148.752	-40.6084	66.7225	2.288	Single Burrow (81 001006)	Justin	Unconsolidated|Sand/Mud|		81-100				Flat	Bioturbated	Cnidaria: Hydroids, Bryozoa			1-20					FALSE	FALSE	FALSE	FALSE	FALSE	FALSE	FALSE	FALSE	FALSE	FALSE	FALSE	FALSE	FALSE	FALSE	FALSE	FALSE	FALSE	FALSE	FALSE	FALSE	FALSE	FALSE	FALSE
FlindersCMReast_shelfreef_10_GRTS_southernlines	13_3	19	1322	PR_20130609_014100_266_LC16.tif	148.752	-40.6254	71.7892	2.11		Justin	Unconsolidated|Sand/Mud|	Veneer	81-100				Flat	None	Sponges	Massive Simple, Branching		1-20	Cnidaria: Hydroids, Bryozoa			1-20	FALSE	TRUE	FALSE	FALSE	FALSE	FALSE	FALSE	TRUE	FALSE	FALSE	FALSE	FALSE	FALSE	FALSE	FALSE	FALSE	FALSE	FALSE	FALSE	FALSE	FALSE	FALSE	FALSE
FlindersCMReast_shelfreef_09_GRTS_northernlines	31_3	2	1730	PR_20130608_024415_966_LC16.tif	148.752	-40.6025	65.4608	2.33	Fish: Caesioperca lepidoptera	Justin	Consolidated|Rock|		41-60	Unconsolidated|Sand/Mud|		41-60	Flat	None	Sponges	Branching, Massive Simple, Errect Simple		21-40	Cnidaria: Hydroids, Bryozoa			21-40	TRUE	FALSE	FALSE	FALSE	TRUE	FALSE	FALSE	TRUE	FALSE	FALSE	FALSE	FALSE	FALSE	FALSE	TRUE	FALSE	FALSE	FALSE	FALSE	FALSE	FALSE	FALSE	FALSE
FlindersCMReast_shelfreef_09_GRTS_northernlines	25_3	25	1731	PR_20130608_060518_095_LC16.tif	148.752	-40.6135	67.36	1.98		Justin	Unconsolidated|Sand/Mud|		81-100				Flat	None	Cnidaria: Hydroids, Bryozoa			1-20	Sponges	Massive Simple		1-20	FALSE	FALSE	FALSE	FALSE	TRUE	FALSE	FALSE	FALSE	FALSE	FALSE	FALSE	FALSE	FALSE	FALSE	FALSE	FALSE	FALSE	FALSE	FALSE	FALSE	FALSE	FALSE	FALSE
FlindersCMReast_shelfreef_10_GRTS_southernlines	19_3	3	1378	PR_20130609_000805_115_LC16.tif	148.752	-40.6191	70.1966	1.992		Justin	Unconsolidated|Sand/Mud|		81-100	Unconsolidated|Pebble/Gravel|Pebble		1-20	Flat	None	Cnidaria: Hydroids, Bryozoa			1-20					FALSE	FALSE	FALSE	FALSE	FALSE	FALSE	FALSE	FALSE	FALSE	FALSE	FALSE	FALSE	FALSE	FALSE	FALSE	FALSE	FALSE	FALSE	FALSE	FALSE	FALSE	FALSE	FALSE
FlindersCMReast_shelfreef_10_GRTS_southernlines	19_4	16	1711	PR_20130609_005738_921_LC16.tif	148.752	-40.6218	70.7062	1.968	Single Burrow (81 001006)	Justin	Unconsolidated|Sand/Mud|		81-100				Flat	Bioturbated	Cnidaria: Hydroids, Bryozoa			1-20	Molluscs: Bivalves	Scallops	Dead	1-20	FALSE	FALSE	FALSE	FALSE	FALSE	FALSE	FALSE	FALSE	FALSE	FALSE	FALSE	FALSE	FALSE	FALSE	FALSE	FALSE	FALSE	FALSE	FALSE	FALSE	FALSE	FALSE	FALSE
FlindersCMReast_shelfreef_10_GRTS_southernlines	13_2	7	1308	PR_20130609_030131_848_LC16.tif	148.752	-40.6283	72.0456	2		Justin	Unconsolidated|Sand/Mud|	Veneer	81-100				Flat	None	Sponges	Branching, Massive Simple, Tubes & Chimneys, Errect Simple		1-20	Cnidaria: Hydroids, Bryozoa			1-20	FALSE	TRUE	FALSE	FALSE	FALSE	FALSE	FALSE	FALSE	FALSE	FALSE	FALSE	FALSE	FALSE	FALSE	FALSE	FALSE	FALSE	FALSE	FALSE	FALSE	FALSE	FALSE	FALSE
FlindersCMReast_shelfreef_09_GRTS_northernlines	31_2	13	1658	PR_20130608_011322_392_LC16.tif	148.752	-40.5988	67.8777	1.978	Single Burrow (81 001006), A few Dead Bivalve	Justin	Unconsolidated|Sand/Mud|	Veneer	61-80	Unconsolidated|Sand/Mud|		21-40	Flat	Bioturbated	Cnidaria: Hydroids, Bryozoa			1-20	Sponges	Branching, Massive Simple		1-20	FALSE	FALSE	FALSE	FALSE	FALSE	FALSE	TRUE	TRUE	FALSE	FALSE	FALSE	FALSE	FALSE	FALSE	FALSE	FALSE	FALSE	FALSE	FALSE	FALSE	FALSE	FALSE	FALSE
FlindersCMReast_shelfreef_10_GRTS_southernlines	7_4	25	1299	PR_20130609_043223_122_LC16.tif	148.752	-40.6342	75.3148	1.99		Justin	Unconsolidated|Sand/Mud|		81-100				Flat	None	Cnidaria: Hydroids, Bryozoa			1-20	Cnidaria: Corals: Black & Octocorals	Whip		1-20	FALSE	FALSE	FALSE	FALSE	FALSE	FALSE	FALSE	FALSE	FALSE	FALSE	FALSE	FALSE	FALSE	FALSE	FALSE	FALSE	FALSE	FALSE	FALSE	FALSE	FALSE	FALSE	FALSE
FlindersCMReast_shelfreef_09_GRTS_northernlines	19_2	3	1454	PR_20130608_063954_803_LC16.tif	148.752	-40.614	67.67	1.992		Justin	Unconsolidated|Sand/Mud|		81-100	Unconsolidated|Pebble/Gravel|Pebble		1-20	Flat	None	Cnidaria: Hydroids, Bryozoa			1-20					FALSE	FALSE	FALSE	FALSE	FALSE	FALSE	FALSE	FALSE	FALSE	FALSE	FALSE	FALSE	FALSE	FALSE	FALSE	FALSE	FALSE	FALSE	FALSE	FALSE	FALSE	FALSE	FALSE
FlindersCMReast_shelfreef_09_GRTS_northernlines	31_4	23	1509	PR_20130608_020506_343_LC16.tif	148.752	-40.602	67.6702	2.02		Justin	Unconsolidated|Sand/Mud|	Veneer	81-100				Flat	None	Sponges	Branching, Massive Simple		21-40	Cnidaria: Hydroids, Bryozoa			1-20	FALSE	FALSE	FALSE	FALSE	TRUE	FALSE	TRUE	TRUE	FALSE	FALSE	FALSE	FALSE	FALSE	FALSE	FALSE	FALSE	FALSE	FALSE	FALSE	FALSE	FALSE	FALSE	FALSE
FlindersCMReast_shelfreef_10_GRTS_southernlines	7_1	9	1780	PR_20130609_052240_248_LC16.tif	148.752	-40.6369	76.5059	1.968		Justin	Unconsolidated|Sand/Mud|		81-100				Flat	None	No Visible Biota			81-100					FALSE	FALSE	FALSE	FALSE	FALSE	FALSE	FALSE	FALSE	FALSE	FALSE	FALSE	FALSE	FALSE	FALSE	FALSE	FALSE	FALSE	FALSE	FALSE	FALSE	FALSE	FALSE	FALSE
FlindersCMReast_shelfreef_09_GRTS_northernlines	19_1	17	1715	PR_20130608_073801_004_LC16.tif	148.752	-40.618	70.4336	1.992	Single Burrow (81 001006)	Justin	Unconsolidated|Sand/Mud|		81-100				Flat	Bioturbated	Cnidaria: Hydroids, Bryozoa			1-20	Ascidians	Solitary Unstalked		1-20	FALSE	FALSE	FALSE	FALSE	FALSE	FALSE	FALSE	FALSE	FALSE	FALSE	FALSE	FALSE	FALSE	FALSE	FALSE	FALSE	FALSE	FALSE	FALSE	FALSE	FALSE	TRUE	FALSE
FlindersCMReast_shelfreef_10_GRTS_southernlines	13_1	25	1730	PR_20130609_034104_012_LC16.tif	148.752	-40.6284	72.0734	1.96		Justin	Unconsolidated|Sand/Mud|	Veneer	81-100				Flat	None	Sponges	Branching, Cup/Goblet, Massive Simple, Cryptic, Tubes & Chimneys, Errect Simple		21-40	Cnidaria: Hydroids, Bryozoa			1-20	FALSE	FALSE	FALSE	FALSE	TRUE	FALSE	TRUE	TRUE	FALSE	FALSE	FALSE	FALSE	FALSE	FALSE	FALSE	FALSE	FALSE	FALSE	FALSE	FALSE	FALSE	FALSE	FALSE
FlindersCMReast_shelfreef_10_GRTS_southernlines	7_2	2	1285	PR_20130609_055301_506_LC16.tif	148.752	-40.6374	77.0111	1.99	Single Burrow (81 001006)	Justin	Unconsolidated|Sand/Mud|		81-100				Flat	Bioturbated	No Visible Biota			1-20					FALSE	FALSE	FALSE	FALSE	FALSE	FALSE	FALSE	FALSE	FALSE	FALSE	FALSE	FALSE	FALSE	FALSE	FALSE	FALSE	FALSE	FALSE	FALSE	FALSE	FALSE	FALSE	FALSE
FlindersCMReast_shelfreef_09_GRTS_northernlines	25_4	25	1488	PR_20130608_050737_243_LC16.tif	148.752	-40.61	66.1121	2.16	Single Burrow (81 001006)	Justin	Unconsolidated|Sand/Mud|		81-100				Flat	Bioturbated	Cnidaria: Hydroids, Bryozoa			1-20	Sponges	Branching, Massive Simple		1-20	FALSE	FALSE	FALSE	FALSE	FALSE	FALSE	FALSE	FALSE	FALSE	FALSE	FALSE	FALSE	FALSE	FALSE	FALSE	FALSE	FALSE	FALSE	FALSE	FALSE	FALSE	FALSE	FALSE
FlindersCMReast_shelfreef_10_GRTS_southernlines	7_3	25	1768	PR_20130609_064112_131_LC16.tif	148.752	-40.6396	79.4023	2.01	Fish: Grubfish or Goby	Justin	Unconsolidated|Sand/Mud|		81-100				Flat	None	No Visible Biota			1-20					TRUE	FALSE	FALSE	FALSE	FALSE	FALSE	FALSE	FALSE	FALSE	FALSE	FALSE	FALSE	FALSE	FALSE	FALSE	FALSE	FALSE	FALSE	FALSE	FALSE	FALSE	FALSE	FALSE
FlindersCMReast_shelfreef_10_GRTS_southernlines	7_1	25	1750	PR_20130609_052220_270_LC16.tif	148.752	-40.6369	76.7186	1.98		Justin	Unconsolidated|Sand/Mud|		81-100				Flat	None	No Visible Biota			81-100					FALSE	FALSE	FALSE	FALSE	FALSE	FALSE	FALSE	FALSE	FALSE	FALSE	FALSE	FALSE	FALSE	FALSE	FALSE	FALSE	FALSE	FALSE	FALSE	FALSE	FALSE	FALSE	FALSE
FlindersCMReast_shelfreef_09_GRTS_northernlines	19_1	1	1678	PR_20130608_073736_364_LC16.tif	148.752	-40.618	70.6292	1.99	Dead Spindle Shell	Justin	Unconsolidated|Sand/Mud|		81-100				Flat	None	Cnidaria: Hydroids, Bryozoa			1-20					FALSE	FALSE	FALSE	FALSE	FALSE	FALSE	FALSE	FALSE	FALSE	FALSE	FALSE	FALSE	FALSE	FALSE	FALSE	FALSE	FALSE	FALSE	FALSE	FALSE	FALSE	FALSE	FALSE
FlindersCMReast_shelfreef_09_GRTS_northernlines	19_2	30	1498	PR_20130608_064024_104_LC16.tif	148.752	-40.614	67.8082	1.82		Justin	Unconsolidated|Sand/Mud|		81-100				Flat	2D ripples/ waves	No Visible Biota			81-100					FALSE	TRUE	FALSE	FALSE	FALSE	FALSE	FALSE	FALSE	FALSE	FALSE	FALSE	FALSE	FALSE	FALSE	FALSE	FALSE	FALSE	FALSE	FALSE	FALSE	FALSE	FALSE	FALSE
FlindersCMReast_shelfreef_09_GRTS_northernlines	31_1	23	1585	PR_20130608_002658_503_LC16.tif	148.752	-40.5964	67.6966	2.01		Justin	Unconsolidated|Pebble/Gravel|Pebble		61-80	Unconsolidated|Sand/Mud|		21-40	Flat	None	Cnidaria: Hydroids, Bryozoa			21-40	Sponges	Massive Simple		1-20	FALSE	FALSE	FALSE	FALSE	FALSE	FALSE	FALSE	TRUE	FALSE	FALSE	FALSE	FALSE	FALSE	FALSE	FALSE	FALSE	FALSE	FALSE	FALSE	FALSE	FALSE	FALSE	FALSE
FlindersCMReast_shelfreef_09_GRTS_northernlines	25_4	9	1525	PR_20130608_050801_883_LC16.tif	148.752	-40.6101	66.2783	2.07	Single Burrow (81 001006)	Justin	Unconsolidated|Sand/Mud|	Veneer	81-100				Flat	Bioturbated	Sponges	Branching, Massive Simple, Errect Simple		21-40	Cnidaria: Hydroids, Bryozoa			1-20	FALSE	FALSE	FALSE	FALSE	FALSE	FALSE	FALSE	TRUE	TRUE	FALSE	FALSE	FALSE	FALSE	FALSE	FALSE	FALSE	FALSE	FALSE	FALSE	FALSE	FALSE	FALSE	FALSE
FlindersCMReast_shelfreef_09_GRTS_northernlines	25_1	28	1547	PR_20130608_033908_589_LC16.tif	148.752	-40.6066	67.0347	1.87	Single Burrow (81 001006), Spindle Shell (Maybe a Hermit Crab)	Justin	Unconsolidated|Sand/Mud|	Veneer	81-100				Flat	Bioturbated	Cnidaria: Hydroids, Bryozoa			1-20	Sponges	Branching, Massive Simple		1-20	FALSE	FALSE	FALSE	FALSE	FALSE	FALSE	TRUE	FALSE	FALSE	FALSE	FALSE	FALSE	FALSE	FALSE	FALSE	FALSE	FALSE	FALSE	TRUE	FALSE	FALSE	FALSE	FALSE
FlindersCMReast_shelfreef_10_GRTS_southernlines	7_1	29	1706	PR_20130609_052150_968_LC16.tif	148.752	-40.6369	76.9574	2	Single Burrow (81 001006)	Justin	Unconsolidated|Sand/Mud|		81-100				Flat	Bioturbated	Cnidaria: Hydroids, Bryozoa			1-20	Ascidians	Unstalked Colonial		1-20	FALSE	FALSE	FALSE	FALSE	FALSE	FALSE	FALSE	FALSE	FALSE	FALSE	FALSE	FALSE	FALSE	FALSE	FALSE	FALSE	FALSE	FALSE	FALSE	FALSE	FALSE	FALSE	FALSE
FlindersCMReast_shelfreef_10_GRTS_southernlines	7_3	9	1715	PR_20130609_064036_836_LC16.tif	148.752	-40.6396	79.9623	1.948		Justin	Unconsolidated|Sand/Mud|		81-100				Flat	None	No Visible Biota			81-100					FALSE	FALSE	FALSE	FALSE	FALSE	FALSE	FALSE	FALSE	FALSE	FALSE	FALSE	FALSE	FALSE	FALSE	FALSE	FALSE	FALSE	FALSE	FALSE	FALSE	FALSE	FALSE	FALSE
FlindersCMReast_shelfreef_09_GRTS_northernlines	25_3	13	1612	PR_20130608_060358_848_LC16.tif	148.752	-40.6135	67.5513	1.99	Single Burrow (81 001006), A few Dead Bivalve	Justin	Unconsolidated|Sand/Mud|		81-100				Flat	Bioturbated	Cnidaria: Hydroids, Bryozoa			1-20					FALSE	FALSE	FALSE	FALSE	FALSE	FALSE	FALSE	FALSE	FALSE	FALSE	FALSE	FALSE	FALSE	FALSE	FALSE	FALSE	FALSE	FALSE	FALSE	FALSE	FALSE	FALSE	FALSE
FlindersCMReast_shelfreef_10_GRTS_southernlines	7_1	13	1683	PR_20130609_052135_651_LC16.tif	148.753	-40.6369	77.124	1.958	Single Burrow (81 001006)	Justin	Unconsolidated|Sand/Mud|		81-100				Flat	Bioturbated	Bryozoa			1-20	Echinoderms: Sea urchins	Heart Urchin		1-20	FALSE	FALSE	FALSE	FALSE	FALSE	FALSE	FALSE	FALSE	FALSE	FALSE	FALSE	FALSE	FALSE	FALSE	FALSE	FALSE	FALSE	FALSE	FALSE	FALSE	FALSE	FALSE	FALSE
FlindersCMReast_shelfreef_09_GRTS_northernlines	31_1	11	1644	PR_20130608_002737_794_LC16.tif	148.753	-40.5964	67.747	1.98	Fish: Caesioperca lepidoptera, A few Dead Bivalve	Justin	Unconsolidated|Sand/Mud|	Veneer	81-100				Flat	None	Sponges	Branching, Massive Simple, Errect Simple		21-40	Cnidaria: Hydroids, Bryozoa			21-40	TRUE	FALSE	FALSE	FALSE	FALSE	FALSE	TRUE	TRUE	FALSE	FALSE	FALSE	FALSE	FALSE	FALSE	FALSE	FALSE	FALSE	FALSE	FALSE	FALSE	FALSE	FALSE	FALSE
FlindersCMReast_shelfreef_10_GRTS_southernlines	13_3	7	1451	PR_20130609_014226_173_LC16.tif	148.753	-40.6254	72.0799	2.143		Justin	Unconsolidated|Sand/Mud|	Veneer	81-100				Flat	None	Sponges	Massive Simple, Branching		1-20	Cnidaria: Hydroids, Bryozoa			1-20	FALSE	FALSE	FALSE	FALSE	FALSE	FALSE	FALSE	FALSE	FALSE	FALSE	FALSE	FALSE	FALSE	FALSE	FALSE	FALSE	FALSE	FALSE	FALSE	FALSE	FALSE	FALSE	FALSE
FlindersCMReast_shelfreef_10_GRTS_southernlines	13_4	22	1622	PR_20130609_022517_418_LC16.tif	148.753	-40.627	71.9875	2.062		Justin	Unconsolidated|Sand/Mud|	Veneer	81-100				Flat	None	Cnidaria: Hydroids, Bryozoa			1-20	Sponges	Massive Simple, Branching, Tubes & Chimneys		1-20	FALSE	TRUE	FALSE	FALSE	TRUE	FALSE	TRUE	TRUE	FALSE	FALSE	FALSE	FALSE	FALSE	FALSE	FALSE	FALSE	FALSE	TRUE	FALSE	FALSE	FALSE	FALSE	FALSE
FlindersCMReast_shelfreef_10_GRTS_southernlines	13_2	19	1427	PR_20130609_030251_096_LC16.tif	148.753	-40.6283	72.2324	2.112		Justin	Unconsolidated|Sand/Mud|	Veneer	81-100				Flat	None	Cnidaria: Hydroids, Bryozoa			21-40	Sponges	Branching, Massive Simple, Errect Simiple, Laminar		1-20	FALSE	FALSE	FALSE	FALSE	TRUE	FALSE	FALSE	TRUE	FALSE	FALSE	FALSE	FALSE	FALSE	FALSE	FALSE	FALSE	FALSE	FALSE	FALSE	FALSE	FALSE	FALSE	FALSE
FlindersCMReast_shelfreef_10_GRTS_southernlines	7_2	13	1381	PR_20130609_055405_437_LC16.tif	148.753	-40.6374	77.7511	1.985		Justin	Unconsolidated|Sand/Mud|		81-100				Flat	None	No Visible Biota			81-100					FALSE	FALSE	FALSE	FALSE	FALSE	FALSE	FALSE	FALSE	FALSE	FALSE	FALSE	FALSE	FALSE	FALSE	FALSE	FALSE	FALSE	FALSE	FALSE	FALSE	FALSE	FALSE	FALSE
FlindersCMReast_shelfreef_09_GRTS_northernlines	19_2	7	1586	PR_20130608_064122_707_LC16.tif	148.753	-40.614	67.8212	1.968	Single Burrow (81 001006)	Justin	Unconsolidated|Sand/Mud|		81-100	Unconsolidated|Sand/Mud|	Veneer	1-20	Flat	Bioturbated	Cnidaria: Hydroids, Bryozoa			1-20	Sponges	Massive Simple, Branching		1-20	FALSE	FALSE	FALSE	FALSE	FALSE	FALSE	FALSE	FALSE	FALSE	FALSE	FALSE	FALSE	FALSE	FALSE	FALSE	FALSE	FALSE	FALSE	FALSE	FALSE	FALSE	FALSE	FALSE
FlindersCMReast_shelfreef_10_GRTS_southernlines	19_3	25	1516	PR_20130609_000937_016_LC16.tif	148.753	-40.6191	70.6588	1.98		Justin	Consolidated|Rock|		41-60	Unconsolidated|Sand/Mud|	Veneer	21-40	Low/ Moderate	None	Cnidaria: Hydroids, Bryozoa			41-60	Sponges	Branching, Massive Simple, Laminar, Encrusting, Tubes & Chinmeys		21-40	FALSE	TRUE	FALSE	FALSE	TRUE	FALSE	TRUE	TRUE	FALSE	FALSE	FALSE	FALSE	FALSE	FALSE	FALSE	FALSE	FALSE	FALSE	FALSE	FALSE	FALSE	FALSE	FALSE
FlindersCMReast_shelfreef_10_GRTS_southernlines	13_1	13	1604	PR_20130609_033940_102_LC16.tif	148.753	-40.6284	72.4263	1.935		Justin	Unconsolidated|Sand/Mud|	Veneer	81-100				Flat	None	Cnidaria: Hydroids, Bryozoa			21-40	Sponges	Branching, Errect Simple, Masssive Simple, Encrusting		1-20	FALSE	FALSE	FALSE	FALSE	FALSE	FALSE	TRUE	TRUE	FALSE	FALSE	FALSE	FALSE	FALSE	FALSE	FALSE	FALSE	FALSE	FALSE	FALSE	FALSE	FALSE	FALSE	FALSE
FlindersCMReast_shelfreef_10_GRTS_southernlines	13_3	23	1482	PR_20130609_014246_818_LC16.tif	148.753	-40.6254	72.4273	1.968		Justin	Unconsolidated|Sand/Mud|	Veneer	81-100				Flat	None	Sponges	Massive Simple, Branching, Tubes & Chimneys,		1-20	Cnidaria: Hydroids, Bryozoa			1-20	FALSE	TRUE	FALSE	FALSE	FALSE	FALSE	FALSE	TRUE	FALSE	FALSE	FALSE	FALSE	FALSE	FALSE	FALSE	FALSE	FALSE	FALSE	FALSE	FALSE	FALSE	FALSE	FALSE
FlindersCMReast_shelfreef_10_GRTS_southernlines	7_3	29	1659	PR_20130609_063959_543_LC16.tif	148.753	-40.6396	80.4602	2.02		Justin	Unconsolidated|Sand/Mud|		81-100				Flat	None	Cnidaria: Hydroids, Bryozoa			1-20					FALSE	FALSE	FALSE	FALSE	FALSE	FALSE	FALSE	FALSE	FALSE	FALSE	FALSE	FALSE	FALSE	FALSE	FALSE	FALSE	FALSE	FALSE	FALSE	FALSE	FALSE	FALSE	FALSE
FlindersCMReast_shelfreef_09_GRTS_northernlines	31_4	6	1655	PR_20130608_020643_571_LC16.tif	148.753	-40.602	68.4629	2.083	Single Burrow (81 001006)	Justin	Unconsolidated|Sand/Mud|		61-80	Unconsolidated|Sand/Mud|	Veneer	21-40	Flat	Bioturbated	Cnidaria: Hydroids, Bryozoa			1-20	Sponges	Massive Simple		1-20	FALSE	FALSE	FALSE	FALSE	FALSE	FALSE	FALSE	TRUE	FALSE	FALSE	FALSE	FALSE	FALSE	FALSE	FALSE	FALSE	FALSE	FALSE	FALSE	FALSE	FALSE	FALSE	FALSE
FlindersCMReast_shelfreef_09_GRTS_northernlines	31_2	9	1489	PR_20130608_011129_848_LC16.tif	148.753	-40.5988	68.2823	2.04	Single Burrow (81 001006)	Justin	Unconsolidated|Sand/Mud|		81-100				Flat	Bioturbated	Cnidaria: Hydroids, Bryozoa			1-20					FALSE	FALSE	FALSE	FALSE	FALSE	FALSE	FALSE	FALSE	FALSE	FALSE	FALSE	FALSE	FALSE	FALSE	FALSE	FALSE	FALSE	FALSE	FALSE	FALSE	FALSE	FALSE	FALSE
FlindersCMReast_shelfreef_09_GRTS_northernlines	31_3	20	1550	PR_20130608_024216_096_LC16.tif	148.753	-40.6026	68.4108	1.877	Single Burrow (81 001006)	Justin	Unconsolidated|Sand/Mud|		81-100	Unconsolidated|Pebble/Gravel|Pebble		1-20	Flat	Bioturbated	Cnidaria: Hydroids, Bryozoa			1-20					FALSE	FALSE	FALSE	FALSE	FALSE	FALSE	FALSE	FALSE	FALSE	FALSE	FALSE	FALSE	FALSE	FALSE	FALSE	FALSE	FALSE	FALSE	FALSE	FALSE	FALSE	FALSE	FALSE
FlindersCMReast_shelfreef_09_GRTS_northernlines	25_4	15	1624	PR_20130608_050907_811_LC16.tif	148.753	-40.61	66.5728	2.078	Single Burrow (81 001006)	Justin	Unconsolidated|Sand/Mud|	Veneer	81-100				Flat	Bioturbated	Cnidaria: Hydroids, Bryozoa			1-20	Sponges	Massive Simple, Branching		1-20	FALSE	FALSE	FALSE	FALSE	FALSE	FALSE	FALSE	TRUE	FALSE	FALSE	FALSE	FALSE	FALSE	FALSE	FALSE	FALSE	FALSE	FALSE	FALSE	FALSE	FALSE	FALSE	FALSE
FlindersCMReast_shelfreef_10_GRTS_southernlines	7_4	13	1464	PR_20130609_043413_004_LC16.tif	148.753	-40.6342	76.3686	2.03		Justin	Unconsolidated|Sand/Mud|		81-100	Unconsolidated|Pebble/Gravel|Pebble		1-20	Flat	None	Cnidaria: Hydroids, Bryozoa			1-20	Cnidaria: True anemones			1-20	FALSE	FALSE	FALSE	FALSE	FALSE	FALSE	FALSE	FALSE	FALSE	FALSE	FALSE	FALSE	FALSE	FALSE	FALSE	FALSE	FALSE	FALSE	FALSE	FALSE	FALSE	FALSE	FALSE
FlindersCMReast_shelfreef_09_GRTS_northernlines	31_3	4	1531	PR_20130608_024203_443_LC16.tif	148.753	-40.6026	68.44	1.867	Single Burrow (81 001006)	Justin	Unconsolidated|Sand/Mud|		81-100	Unconsolidated|Pebble/Gravel|Pebble		1-20	Flat	Bioturbated	Cnidaria: Hydroids, Bryozoa			1-20					FALSE	FALSE	FALSE	FALSE	FALSE	FALSE	FALSE	FALSE	FALSE	FALSE	FALSE	FALSE	FALSE	FALSE	FALSE	FALSE	FALSE	FALSE	FALSE	FALSE	FALSE	FALSE	FALSE
FlindersCMReast_shelfreef_10_GRTS_southernlines	7_4	29	1476	PR_20130609_043420_996_LC16.tif	148.753	-40.6342	76.4896	1.992	Single Burrow (81 001006)	Justin	Unconsolidated|Sand/Mud|		81-100				Flat	Bioturbated	No Visible Biota			81-100					FALSE	FALSE	FALSE	FALSE	FALSE	FALSE	FALSE	FALSE	FALSE	FALSE	FALSE	FALSE	FALSE	FALSE	FALSE	FALSE	FALSE	FALSE	FALSE	FALSE	FALSE	FALSE	FALSE
FlindersCMReast_shelfreef_10_GRTS_southernlines	13_3	25	1523	PR_20130609_014314_122_LC16.tif	148.753	-40.6254	72.6642	2		Justin	Unconsolidated|Sand/Mud|	Veneer	81-100				Flat	None	Sponges	Massive Simple, Branching		1-20	Cnidaria: Hydroids, Bryozoa			1-20	FALSE	FALSE	FALSE	FALSE	TRUE	FALSE	FALSE	TRUE	FALSE	FALSE	FALSE	FALSE	FALSE	FALSE	FALSE	FALSE	FALSE	FALSE	FALSE	FALSE	FALSE	FALSE	FALSE
FlindersCMReast_shelfreef_09_GRTS_northernlines	25_1	18	1666	PR_20130608_034027_836_LC16.tif	148.753	-40.6066	67.4117	2.002	Single Burrow (81 001006)	Justin	Unconsolidated|Sand/Mud|		81-100				Flat	Bioturbated	Cnidaria: Hydroids, Bryozoa			1-20					FALSE	FALSE	FALSE	FALSE	FALSE	FALSE	FALSE	FALSE	FALSE	FALSE	FALSE	FALSE	FALSE	FALSE	FALSE	FALSE	FALSE	FALSE	FALSE	FALSE	FALSE	FALSE	FALSE
FlindersCMReast_shelfreef_10_GRTS_southernlines	7_3	13	1612	PR_20130609_063928_243_LC16.tif	148.753	-40.6396	80.9103	2.02		Justin	Unconsolidated|Sand/Mud|		81-100				Flat	None	No Visible Biota			81-100					FALSE	FALSE	FALSE	FALSE	FALSE	FALSE	FALSE	FALSE	FALSE	FALSE	FALSE	FALSE	FALSE	FALSE	FALSE	FALSE	FALSE	FALSE	FALSE	FALSE	FALSE	FALSE	FALSE
FlindersCMReast_shelfreef_10_GRTS_southernlines	13_2	3	1505	PR_20130609_030343_041_LC16.tif	148.753	-40.6283	72.6236	2.01		Justin	Unconsolidated|Sand/Mud|	Veneer	81-100				Flat	None	Sponges	Branching, Massive Simple		41-60	Cnidaria: Hydroids, Bryozoa			21-40	FALSE	TRUE	FALSE	FALSE	TRUE	FALSE	TRUE	FALSE	FALSE	FALSE	FALSE	FALSE	FALSE	FALSE	FALSE	FALSE	FALSE	FALSE	FALSE	FALSE	FALSE	FALSE	FALSE
FlindersCMReast_shelfreef_10_GRTS_southernlines	13_4	6	1544	PR_20130609_022425_474_LC16.tif	148.753	-40.627	72.4066	1.98		Justin	Unconsolidated|Sand/Mud|	Veneer	81-100				Flat	None	Cnidaria: Hydroids, Bryozoa			21-40	Sponges	Branching, Massive Simple, Encrusting		1-20	FALSE	FALSE	FALSE	FALSE	TRUE	FALSE	TRUE	TRUE	FALSE	FALSE	FALSE	FALSE	FALSE	FALSE	FALSE	FALSE	FALSE	FALSE	FALSE	FALSE	FALSE	FALSE	FALSE
FlindersCMReast_shelfreef_09_GRTS_northernlines	31_4	22	1701	PR_20130608_020714_204_LC16.tif	148.753	-40.602	68.6889	2.08	Single Burrow (81 001006)	Justin	Unconsolidated|Sand/Mud|		61-80	Unconsolidated|Sand/Mud|	Veneer	21-40	Flat	Bioturbated	Sponges	Branching, Massive Simple		1-20	Cnidaria: Hydroids, Bryozoa			1-20	FALSE	TRUE	FALSE	FALSE	FALSE	FALSE	FALSE	TRUE	TRUE	FALSE	FALSE	FALSE	FALSE	FALSE	FALSE	FALSE	FALSE	FALSE	FALSE	FALSE	FALSE	FALSE	FALSE
FlindersCMReast_shelfreef_10_GRTS_southernlines	13_1	29	1543	PR_20130609_033859_479_LC16.tif	148.753	-40.6284	73.0829	1.975	Fish: Caesioperca lapidoptera	Justin	Unconsolidated|Sand/Mud|	Veneer	61-80	Consolidated|Rock|		21-40	82003002	None	Cnidaria: Hydroids, Bryozoa			41-60	Sponges	Massive Simple, Branching, Encrusting		21-40	TRUE	FALSE	FALSE	FALSE	TRUE	FALSE	TRUE	FALSE	FALSE	FALSE	FALSE	FALSE	FALSE	FALSE	FALSE	FALSE	FALSE	FALSE	FALSE	FALSE	FALSE	FALSE	FALSE
FlindersCMReast_shelfreef_10_GRTS_southernlines	7_2	25	1465	PR_20130609_055501_377_LC16.tif	148.753	-40.6374	78.2829	2.03	Dead Bivalves	Justin	Unconsolidated|Sand/Mud|		81-100				Flat	None	No Visible Biota			81-100					FALSE	FALSE	FALSE	FALSE	FALSE	FALSE	FALSE	FALSE	FALSE	FALSE	FALSE	FALSE	FALSE	FALSE	FALSE	FALSE	FALSE	FALSE	FALSE	FALSE	FALSE	FALSE	FALSE
FlindersCMReast_shelfreef_09_GRTS_northernlines	25_4	27	1669	PR_20130608_050937_778_LC16.tif	148.753	-40.61	66.7793	1.98	Single Burrow (81 001006)	Justin	Unconsolidated|Sand/Mud|		81-100	Unconsolidated|Pebble/Gravel|Pebble		1-20	Flat	Bioturbated	Cnidaria: Hydroids, Bryozoa			1-20	Ascidians			1-20	FALSE	FALSE	FALSE	FALSE	FALSE	FALSE	FALSE	FALSE	FALSE	FALSE	FALSE	FALSE	FALSE	FALSE	FALSE	FALSE	FALSE	FALSE	FALSE	FALSE	FALSE	TRUE	FALSE
FlindersCMReast_shelfreef_10_GRTS_southernlines	7_1	2	1580	PR_20130609_052027_058_LC16.tif	148.753	-40.6369	77.8216	2	Scallop	Justin	Unconsolidated|Sand/Mud|		81-100				Flat	None	Cnidaria: Hydroids, Bryozoa			21-40	Sponges	Massive Simple		1-20	FALSE	FALSE	FALSE	FALSE	FALSE	FALSE	TRUE	FALSE	FALSE	FALSE	FALSE	FALSE	FALSE	FALSE	FALSE	FALSE	FALSE	TRUE	FALSE	FALSE	FALSE	FALSE	FALSE
FlindersCMReast_shelfreef_10_GRTS_southernlines	13_2	10	1531	PR_20130609_030400_355_LC16.tif	148.753	-40.6283	73.0668	1.96		Justin	Unconsolidated|Sand/Mud|	Veneer	81-100				Flat	None	Sponges	Cup/Goblet, Branching, Massive Simple, Errect Simple		21-40	Cnidaria: Hydroids, Bryozoa			1-20	FALSE	FALSE	FALSE	FALSE	TRUE	FALSE	FALSE	FALSE	FALSE	FALSE	FALSE	FALSE	FALSE	FALSE	FALSE	FALSE	FALSE	FALSE	FALSE	FALSE	FALSE	FALSE	FALSE
FlindersCMReast_shelfreef_10_GRTS_southernlines	7_2	9	1483	PR_20130609_055513_364_LC16.tif	148.753	-40.6374	78.4047	1.955		Justin	Unconsolidated|Sand/Mud|		81-100				Flat	None	No Visible Biota			81-100					FALSE	FALSE	FALSE	FALSE	FALSE	FALSE	FALSE	FALSE	FALSE	FALSE	FALSE	FALSE	FALSE	FALSE	FALSE	FALSE	FALSE	FALSE	FALSE	FALSE	FALSE	FALSE	FALSE
FlindersCMReast_shelfreef_09_GRTS_northernlines	25_2	9	1541	PR_20130608_042329_546_LC16.tif	148.753	-40.6084	66.7717	2.005	Single Burrow (81 001006), Spindle Shell (Maybe a Hermit Crab)	Justin	Unconsolidated|Sand/Mud|		81-100				Flat	Bioturbated	Cnidaria: Hydroids, Bryozoa			1-20	Sponges	Branching		1-20	FALSE	FALSE	FALSE	FALSE	FALSE	FALSE	FALSE	TRUE	FALSE	FALSE	FALSE	FALSE	FALSE	FALSE	FALSE	FALSE	FALSE	FALSE	TRUE	FALSE	FALSE	FALSE	FALSE
FlindersCMReast_shelfreef_09_GRTS_northernlines	25_1	2	1714	PR_20130608_034059_801_LC16.tif	148.753	-40.6066	67.5215	1.99	Single Burrow (81 001006)	Justin	Unconsolidated|Sand/Mud|		81-100				Flat	Bioturbated	Cnidaria: Hydroids, Bryozoa			1-20	Cnidaria: Corals: Black & Octocorals	Bottle Brush		1-20	FALSE	FALSE	FALSE	FALSE	FALSE	FALSE	FALSE	FALSE	FALSE	FALSE	FALSE	FALSE	FALSE	FALSE	FALSE	FALSE	FALSE	FALSE	FALSE	FALSE	FALSE	FALSE	FALSE
FlindersCMReast_shelfreef_09_GRTS_northernlines	31_2	25	1408	PR_20130608_011035_906_LC16.tif	148.753	-40.5988	68.9185	1.935	Single Burrow (81 001006)	Justin	Unconsolidated|Sand/Mud|		81-100				Flat	Bioturbated	Cnidaria: Hydroids, Bryozoa			1-20	Cnidaria: Corals: Stony corals			1-20	FALSE	FALSE	FALSE	FALSE	FALSE	FALSE	FALSE	FALSE	FALSE	FALSE	FALSE	FALSE	FALSE	FALSE	FALSE	FALSE	FALSE	FALSE	FALSE	FALSE	FALSE	FALSE	FALSE
FlindersCMReast_shelfreef_09_GRTS_northernlines	19_2	19	1691	PR_20130608_064232_631_LC16.tif	148.753	-40.614	67.9586	2.038		Justin	Unconsolidated|Sand/Mud|	Veneer	81-100				Flat	2D ripples/ waves	Cnidaria: Hydroids, Bryozoa			1-20	Sponges	Branching, Massive Simple		1-20	FALSE	FALSE	FALSE	FALSE	TRUE	FALSE	TRUE	FALSE	FALSE	FALSE	FALSE	FALSE	FALSE	FALSE	FALSE	FALSE	FALSE	FALSE	FALSE	FALSE	FALSE	FALSE	FALSE
FlindersCMReast_shelfreef_10_GRTS_southernlines	13_3	9	1584	PR_20130609_014354_745_LC16.tif	148.753	-40.6254	72.8031	1.867	Fish: Caesioperca lapidoptera	Justin	Unconsolidated|Sand/Mud|	Veneer	81-100				Flat	None	Sponges	Massive Simple, Branching		1-20	Cnidaria: Hydroids, Bryozoa			1-20	TRUE	FALSE	FALSE	FALSE	TRUE	FALSE	TRUE	TRUE	FALSE	FALSE	FALSE	FALSE	FALSE	FALSE	FALSE	FALSE	FALSE	FALSE	FALSE	FALSE	FALSE	FALSE	FALSE
FlindersCMReast_shelfreef_10_GRTS_southernlines	7_3	2	1556	PR_20130609_063850_950_LC16.tif	148.753	-40.6396	81.4389	1.99	Single Burrow (81 001006)	Justin	Unconsolidated|Sand/Mud|		81-100				Flat	Bioturbated	No Visible Biota			81-100					FALSE	FALSE	FALSE	FALSE	FALSE	FALSE	FALSE	FALSE	FALSE	FALSE	FALSE	FALSE	FALSE	FALSE	FALSE	FALSE	FALSE	FALSE	FALSE	FALSE	FALSE	FALSE	FALSE
FlindersCMReast_shelfreef_09_GRTS_northernlines	31_1	19	1788	PR_20130608_002913_690_LC16.tif	148.753	-40.5964	68.0834	2.135	Fish: Caesioperca lepidoptera	Justin	Unconsolidated|Sand/Mud|	Veneer	81-100				Flat	None	Sponges	Branching, Massive Simple, Cup/Goblet, Laminar		21-40	Cnidaria: Hydroids, Bryozoa			1-20	TRUE	FALSE	FALSE	FALSE	TRUE	FALSE	TRUE	TRUE	FALSE	FALSE	FALSE	FALSE	FALSE	FALSE	FALSE	FALSE	FALSE	FALSE	FALSE	FALSE	FALSE	FALSE	FALSE
FlindersCMReast_shelfreef_10_GRTS_southernlines	19_3	13	1634	PR_20130609_001055_598_LC16.tif	148.753	-40.6191	70.9809	1.983		Justin	Unconsolidated|Sand/Mud|		81-100			21-40	Flat	None	Echinoderms: Sea urchins	Heart Urchin		1-20	Ascidians	Unstalked Solitary		1-20	FALSE	FALSE	FALSE	FALSE	FALSE	FALSE	FALSE	FALSE	FALSE	FALSE	FALSE	FALSE	FALSE	FALSE	FALSE	FALSE	FALSE	FALSE	FALSE	FALSE	FALSE	TRUE	FALSE
FlindersCMReast_shelfreef_09_GRTS_northernlines	25_1	22	1754	PR_20130608_034126_439_LC16.tif	148.753	-40.6066	67.4884	2.025		Justin	Unconsolidated|Sand/Mud|		81-100				Flat	None	Cnidaria: Hydroids, Bryozoa			1-20					FALSE	FALSE	FALSE	FALSE	FALSE	FALSE	FALSE	FALSE	FALSE	FALSE	FALSE	FALSE	FALSE	FALSE	FALSE	FALSE	FALSE	FALSE	FALSE	FALSE	FALSE	FALSE	FALSE
FlindersCMReast_shelfreef_10_GRTS_southernlines	13_2	26	1578	PR_20130609_030431_655_LC16.tif	148.753	-40.6283	73.565	1.953	Single Burrow (81 001006), Dead bivalve	Justin	Unconsolidated|Sand/Mud|		81-100				Flat	Bioturbated	Cnidaria: Hydroids, Bryozoa			1-20					FALSE	FALSE	FALSE	FALSE	FALSE	FALSE	FALSE	FALSE	FALSE	FALSE	FALSE	FALSE	FALSE	FALSE	FALSE	FALSE	FALSE	FALSE	FALSE	FALSE	FALSE	FALSE	FALSE
FlindersCMReast_shelfreef_09_GRTS_northernlines	19_1	4	1456	PR_20130608_073508_524_LC16.tif	148.753	-40.618	70.9817	1.96		Justin	Unconsolidated|Sand/Mud|		81-100				Flat	None	No Visible Biota			81-100					FALSE	FALSE	FALSE	FALSE	FALSE	FALSE	FALSE	FALSE	FALSE	FALSE	FALSE	FALSE	FALSE	FALSE	FALSE	FALSE	FALSE	FALSE	FALSE	FALSE	FALSE	FALSE	FALSE
FlindersCMReast_shelfreef_09_GRTS_northernlines	25_3	8	1442	PR_20130608_060205_638_LC16.tif	148.753	-40.6135	67.5636	2.14	Single Burrow (81 001006)	Justin	Unconsolidated|Sand/Mud|		81-100	Unconsolidated|Pebble/Gravel|Pebble		1-20	Flat	Bioturbated	Cnidaria: Hydroids, Bryozoa			1-20	Sponges	Massive Simple		1-20	FALSE	FALSE	FALSE	FALSE	FALSE	FALSE	FALSE	FALSE	FALSE	FALSE	FALSE	FALSE	FALSE	FALSE	FALSE	FALSE	FALSE	FALSE	FALSE	FALSE	FALSE	FALSE	FALSE
FlindersCMReast_shelfreef_09_GRTS_northernlines	25_2	25	1482	PR_20130608_042250_255_LC16.tif	148.753	-40.6084	66.5687	1.998	Single Burrow (81 001006)	Justin	Unconsolidated|Sand/Mud|	Veneer	81-100				Flat	Bioturbated	Sponges	Massive Simple, Branching		1-20	Cnidaria: Hydroids, Bryozoa			1-20	FALSE	FALSE	FALSE	FALSE	FALSE	FALSE	TRUE	TRUE	FALSE	FALSE	FALSE	FALSE	FALSE	FALSE	FALSE	FALSE	FALSE	FALSE	FALSE	FALSE	FALSE	FALSE	FALSE
FlindersCMReast_shelfreef_09_GRTS_northernlines	25_3	24	1430	PR_20130608_060157_646_LC16.tif	148.753	-40.6135	67.8129	2.025	Single Burrow (81 001006)	Justin	Unconsolidated|Sand/Mud|		81-100	Unconsolidated|Pebble/Gravel|Pebble		1-20	Flat	Bioturbated	Cnidaria: Hydroids, Bryozoa			1-20					FALSE	FALSE	FALSE	FALSE	FALSE	FALSE	FALSE	FALSE	FALSE	FALSE	FALSE	FALSE	FALSE	FALSE	FALSE	FALSE	FALSE	FALSE	FALSE	FALSE	FALSE	FALSE	FALSE
FlindersCMReast_shelfreef_09_GRTS_northernlines	25_4	4	1750	PR_20130608_051031_720_LC16.tif	148.753	-40.61	66.6949	2.078		Justin	Unconsolidated|Sand/Mud|		81-100				Flat	None	Cnidaria: Hydroids, Bryozoa			1-20	Sponges			1-20	FALSE	FALSE	FALSE	FALSE	FALSE	FALSE	FALSE	TRUE	FALSE	FALSE	FALSE	FALSE	FALSE	FALSE	FALSE	FALSE	FALSE	FALSE	FALSE	FALSE	FALSE	FALSE	FALSE
FlindersCMReast_shelfreef_10_GRTS_southernlines	19_4	26	1411	PR_20130609_005419_136_LC16.tif	148.753	-40.6219	72.0478	1.96		Justin	Unconsolidated|Sand/Mud|		81-100				Flat	2D ripples/ waves	Cnidaria: Hydroids, Bryozoa			1-20	Sponges	Massive Simple		1-20	FALSE	FALSE	FALSE	FALSE	FALSE	FALSE	FALSE	TRUE	FALSE	FALSE	FALSE	FALSE	FALSE	FALSE	FALSE	FALSE	FALSE	FALSE	FALSE	FALSE	FALSE	FALSE	FALSE
FlindersCMReast_shelfreef_09_GRTS_northernlines	31_4	18	1804	PR_20130608_020822_797_LC16.tif	148.753	-40.602	68.9237	1.968		Justin	Unconsolidated|Sand/Mud|		81-100	Unconsolidated|Pebble/Gravel|Pebble		1-20	Flat	None	Cnidaria: Hydroids, Bryozoa			1-20					FALSE	FALSE	FALSE	FALSE	FALSE	FALSE	FALSE	FALSE	FALSE	FALSE	FALSE	FALSE	FALSE	FALSE	FALSE	FALSE	FALSE	FALSE	FALSE	FALSE	FALSE	FALSE	FALSE
FlindersCMReast_shelfreef_09_GRTS_northernlines	25_1	6	1804	PR_20130608_034159_736_LC16.tif	148.753	-40.6066	67.7045	1.92	Dead Scallop	Justin	Unconsolidated|Sand/Mud|		81-100				Flat	None	Cnidaria: Hydroids, Bryozoa			1-20					FALSE	FALSE	FALSE	FALSE	FALSE	FALSE	FALSE	FALSE	FALSE	FALSE	FALSE	FALSE	FALSE	FALSE	FALSE	FALSE	FALSE	FALSE	FALSE	FALSE	FALSE	FALSE	FALSE
FlindersCMReast_shelfreef_10_GRTS_southernlines	13_4	16	1425	PR_20130609_022306_226_LC16.tif	148.753	-40.627	74.1484	2.01		Justin	Consolidated|Rock|		41-60	Unconsolidated|Sand/Mud|	Veneer	41-60	Flat	None	Cnidaria: Hydroids, Bryozoa			41-60	Sponges	Massive Simple, Branching, Errect Simple, Cup/Goblet		21-40	FALSE	TRUE	FALSE	FALSE	TRUE	FALSE	TRUE	TRUE	FALSE	FALSE	FALSE	FALSE	FALSE	FALSE	FALSE	FALSE	FALSE	FALSE	FALSE	FALSE	FALSE	FALSE	FALSE
FlindersCMReast_shelfreef_10_GRTS_southernlines	7_1	28	1478	PR_20130609_051919_132_LC16.tif	148.753	-40.6369	78.5768	1.99		Justin	Unconsolidated|Sand/Mud|		81-100				Flat	None	Bryozoa			1-20					FALSE	FALSE	FALSE	FALSE	FALSE	FALSE	FALSE	FALSE	FALSE	FALSE	FALSE	FALSE	FALSE	FALSE	FALSE	FALSE	FALSE	FALSE	FALSE	FALSE	FALSE	FALSE	FALSE
FlindersCMReast_shelfreef_09_GRTS_northernlines	19_2	11	1779	PR_20130608_064331_231_LC16.tif	148.753	-40.614	69.431	1.983	Single Burrow (81 001006)	Justin	Unconsolidated|Sand/Mud|		81-100				Flat	Bioturbated	Cnidaria: Hydroids, Bryozoa			1-20	Cnidaria: Corals: Black & Octocorals	Whip		1-20	FALSE	FALSE	FALSE	FALSE	FALSE	FALSE	FALSE	FALSE	FALSE	FALSE	FALSE	FALSE	FALSE	FALSE	FALSE	FALSE	FALSE	FALSE	FALSE	FALSE	FALSE	TRUE	FALSE
FlindersCMReast_shelfreef_09_GRTS_northernlines	31_1	7	1865	PR_20130608_003004_968_LC16.tif	148.753	-40.5964	68.5779	2.05		Justin	Unconsolidated|Sand/Mud|	Veneer	81-100				Flat	None	Sponges	Branching, Massive Simple		1-20	Cnidaria: Hydroids, Bryozoa			1-20	FALSE	TRUE	FALSE	FALSE	FALSE	FALSE	FALSE	TRUE	FALSE	FALSE	FALSE	FALSE	FALSE	FALSE	FALSE	FALSE	FALSE	FALSE	FALSE	FALSE	FALSE	FALSE	FALSE
FlindersCMReast_shelfreef_10_GRTS_southernlines	13_1	3	1412	PR_20130609_033732_240_LC16.tif	148.753	-40.6284	73.0287	2.228	Fish: Helicolenus percoides	Justin	Consolidated|Rock|		41-60	Unconsolidated|Sand/Mud|	Veneer	41-60	82003002	None	Cnidaria: Hydroids, Bryozoa			41-60	Sponges	Encrusting, Branching, Massive Simple, Cup/Goblet		21-40	TRUE	FALSE	FALSE	FALSE	FALSE	FALSE	FALSE	FALSE	TRUE	FALSE	FALSE	FALSE	FALSE	FALSE	FALSE	FALSE	FALSE	FALSE	FALSE	FALSE	FALSE	FALSE	FALSE
FlindersCMReast_shelfreef_10_GRTS_southernlines	7_3	4	1472	PR_20130609_063755_010_LC16.tif	148.753	-40.6396	81.9953	2.03		Justin	Unconsolidated|Sand/Mud|		81-100				Flat	None	No Visible Biota			81-100					FALSE	FALSE	FALSE	FALSE	FALSE	FALSE	FALSE	FALSE	FALSE	FALSE	FALSE	FALSE	FALSE	FALSE	FALSE	FALSE	FALSE	FALSE	FALSE	FALSE	FALSE	FALSE	FALSE
FlindersCMReast_shelfreef_09_GRTS_northernlines	19_1	20	1381	PR_20130608_073418_579_LC16.tif	148.753	-40.618	70.8566	2.19	Dead Bivalves	Justin	Unconsolidated|Sand/Mud|		81-100				Flat	None	Cnidaria: Hydroids, Bryozoa			1-20					FALSE	FALSE	FALSE	FALSE	FALSE	FALSE	FALSE	FALSE	FALSE	FALSE	FALSE	FALSE	FALSE	FALSE	FALSE	FALSE	FALSE	FALSE	FALSE	FALSE	FALSE	FALSE	FALSE
FlindersCMReast_shelfreef_10_GRTS_southernlines	19_3	2	1715	PR_20130609_001149_540_LC16.tif	148.753	-40.6191	71.1145	2.03		Justin	Unconsolidated|Sand/Mud|		81-100				Flat	None	Cnidaria: Hydroids, Bryozoa			1-20					FALSE	FALSE	FALSE	FALSE	FALSE	FALSE	FALSE	FALSE	FALSE	FALSE	FALSE	FALSE	FALSE	FALSE	FALSE	FALSE	FALSE	FALSE	FALSE	FALSE	FALSE	FALSE	FALSE
FlindersCMReast_shelfreef_10_GRTS_southernlines	7_1	12	1449	PR_20130609_051859_819_LC16.tif	148.753	-40.6369	78.748	2.01	Fish: Urolophus paucimaculatus, Single Burrow (81 001006)	Justin	Unconsolidated|Sand/Mud|		81-100				Flat	Bioturbated	No Visible Biota			81-100					TRUE	FALSE	FALSE	FALSE	FALSE	FALSE	FALSE	FALSE	FALSE	FALSE	FALSE	FALSE	FALSE	FALSE	FALSE	FALSE	FALSE	FALSE	FALSE	FALSE	FALSE	FALSE	FALSE
FlindersCMReast_shelfreef_09_GRTS_northernlines	31_3	24	1336	PR_20130608_023953_584_LC16.tif	148.753	-40.6025	68.9366	2	Single Burrow (81 001006)	Justin	Unconsolidated|Sand/Mud|		81-100	Unconsolidated|Pebble/Gravel|Pebble		1-20	Flat	Bioturbated	Cnidaria: Hydroids, Bryozoa			1-20					FALSE	FALSE	FALSE	FALSE	FALSE	FALSE	FALSE	FALSE	FALSE	FALSE	FALSE	FALSE	FALSE	FALSE	FALSE	FALSE	FALSE	FALSE	FALSE	FALSE	FALSE	FALSE	FALSE
FlindersCMReast_shelfreef_09_GRTS_northernlines	25_3	4	1351	PR_20130608_060105_037_LC16.tif	148.753	-40.6135	67.5893	2.49	Spindle Shell (Maybe a Hermit Crab)	Justin	Unconsolidated|Sand/Mud|	Veneer	81-100				Flat	None	Sponges	Branching, Massive Simple		1-20	Cnidaria: Hydroids, Bryozoa			1-20	FALSE	FALSE	FALSE	FALSE	TRUE	FALSE	TRUE	FALSE	FALSE	FALSE	FALSE	FALSE	FALSE	FALSE	FALSE	FALSE	FALSE	FALSE	TRUE	FALSE	FALSE	FALSE	FALSE
FlindersCMReast_shelfreef_09_GRTS_northernlines	31_4	2	1865	PR_20130608_020903_419_LC16.tif	148.753	-40.602	68.8098	1.98	Single Burrow (81 001006)	Justin	Unconsolidated|Sand/Mud|		81-100				Flat	Bioturbated	Cnidaria: Hydroids, Bryozoa			1-20					FALSE	FALSE	FALSE	FALSE	FALSE	FALSE	FALSE	FALSE	FALSE	FALSE	FALSE	FALSE	FALSE	FALSE	FALSE	FALSE	FALSE	FALSE	FALSE	FALSE	FALSE	FALSE	FALSE
FlindersCMReast_shelfreef_10_GRTS_southernlines	19_4	10	1345	PR_20130609_005335_183_LC16.tif	148.754	-40.6219	72.0511	2.093	Single Burrow (81 001006)	Justin	Unconsolidated|Sand/Mud|	Veneer	81-100				Flat	Bioturbated	Sponges	Branching, Massive Simple, Errect Simple		21-40	Cnidaria: Hydroids, Bryozoa			21-40	FALSE	FALSE	FALSE	FALSE	TRUE	FALSE	FALSE	TRUE	FALSE	FALSE	FALSE	FALSE	FALSE	FALSE	FALSE	FALSE	FALSE	FALSE	FALSE	FALSE	FALSE	FALSE	FALSE
FlindersCMReast_shelfreef_09_GRTS_northernlines	31_3	8	1316	PR_20130608_023940_265_LC16.tif	148.754	-40.6025	69.0411	1.938	Single Burrow (81 001006), Dead Scallop	Justin	Unconsolidated|Sand/Mud|		81-100				Flat	Bioturbated	Cnidaria: Hydroids, Bryozoa			1-20					FALSE	FALSE	FALSE	FALSE	FALSE	FALSE	FALSE	FALSE	FALSE	FALSE	FALSE	FALSE	FALSE	FALSE	FALSE	FALSE	FALSE	FALSE	FALSE	FALSE	FALSE	FALSE	FALSE
FlindersCMReast_shelfreef_10_GRTS_southernlines	7_4	19	1663	PR_20130609_043625_528_LC16.tif	148.754	-40.6342	77.7524	2.06	Single Burrow (81 001006)	Justin	Unconsolidated|Sand/Mud|		81-100				Flat	Bioturbated	No Visible Biota			81-100					FALSE	FALSE	FALSE	FALSE	FALSE	FALSE	FALSE	FALSE	FALSE	FALSE	FALSE	FALSE	FALSE	FALSE	FALSE	FALSE	FALSE	FALSE	FALSE	FALSE	FALSE	FALSE	FALSE
FlindersCMReast_shelfreef_10_GRTS_southernlines	13_3	13	1725	PR_20130609_014528_644_LC16.tif	148.754	-40.6254	73.9597	1.992		Justin	Unconsolidated|Sand/Mud|		81-100				Flat	2D ripples/ waves	Cnidaria: Hydroids, Bryozoa			1-20					FALSE	FALSE	FALSE	FALSE	FALSE	FALSE	FALSE	FALSE	FALSE	FALSE	FALSE	FALSE	FALSE	FALSE	FALSE	FALSE	FALSE	FALSE	FALSE	FALSE	FALSE	FALSE	FALSE
FlindersCMReast_shelfreef_09_GRTS_northernlines	25_3	20	1325	PR_20130608_060047_722_LC16.tif	148.754	-40.6135	67.7964	2.89	Fish: Caesioperca lepidoptera, Helicolenus percoides	Justin	Consolidated|Rock|		41-60	Unconsolidated|Sand/Mud|		41-60	Low/ Moderate	None	Sponges	Branching, Massive Simple, Cup/Gobletts, Erect Simple		21-40	Cnidaria: Hydroids, Bryozoa			1-20	TRUE	FALSE	FALSE	FALSE	TRUE	FALSE	FALSE	FALSE	FALSE	FALSE	FALSE	FALSE	FALSE	FALSE	FALSE	FALSE	FALSE	FALSE	FALSE	FALSE	FALSE	FALSE	FALSE
FlindersCMReast_shelfreef_09_GRTS_northernlines	19_1	24	1331	PR_20130608_073345_281_LC16.tif	148.754	-40.618	71.2523	2.02	Single Burrow (81 001006)	Justin	Unconsolidated|Sand/Mud|		81-100				Flat	Bioturbated	No Visible Biota			81-100					FALSE	FALSE	FALSE	FALSE	FALSE	FALSE	FALSE	FALSE	FALSE	FALSE	FALSE	FALSE	FALSE	FALSE	FALSE	FALSE	FALSE	FALSE	FALSE	FALSE	FALSE	FALSE	FALSE
FlindersCMReast_shelfreef_09_GRTS_northernlines	25_2	13	1332	PR_20130608_042110_363_LC16.tif	148.754	-40.6084	66.7087	1.948	Single Burrow (81 001006)	Justin	Unconsolidated|Sand/Mud|	Veneer	81-100				Flat	Bioturbated	Sponges	Branching, Massive Simple		1-20	Cnidaria: Hydroids, Bryozoa			1-20	FALSE	TRUE	FALSE	FALSE	FALSE	FALSE	FALSE	FALSE	FALSE	FALSE	FALSE	FALSE	FALSE	FALSE	FALSE	FALSE	FALSE	FALSE	FALSE	FALSE	FALSE	FALSE	FALSE
FlindersCMReast_shelfreef_10_GRTS_southernlines	7_4	3	1692	PR_20130609_043644_841_LC16.tif	148.754	-40.6342	77.9568	2.01		Justin	Unconsolidated|Sand/Mud|		81-100				Flat	None	Cnidaria: Hydroids, Bryozoa			1-20					FALSE	FALSE	FALSE	FALSE	FALSE	FALSE	FALSE	FALSE	FALSE	FALSE	FALSE	FALSE	FALSE	FALSE	FALSE	FALSE	FALSE	FALSE	FALSE	FALSE	FALSE	FALSE	FALSE
FlindersCMReast_shelfreef_10_GRTS_southernlines	13_1	19	1338	PR_20130609_033642_960_LC16.tif	148.754	-40.6284	74.0959	1.948		Justin	Unconsolidated|Sand/Mud|		81-100				Flat	None	Sponges	Branching, Massive Simple		1-20	Bryozoa			1-20	FALSE	FALSE	FALSE	FALSE	TRUE	FALSE	TRUE	TRUE	TRUE	FALSE	FALSE	FALSE	FALSE	FALSE	FALSE	FALSE	FALSE	FALSE	FALSE	FALSE	FALSE	FALSE	FALSE
FlindersCMReast_shelfreef_09_GRTS_northernlines	19_1	8	1312	PR_20130608_073332_629_LC16.tif	148.754	-40.618	71.3296	2.06		Justin	Unconsolidated|Sand/Mud|		81-100				Flat	None	Cnidaria: Hydroids, Bryozoa			1-20					FALSE	FALSE	FALSE	FALSE	FALSE	FALSE	FALSE	FALSE	FALSE	FALSE	FALSE	FALSE	FALSE	FALSE	FALSE	FALSE	FALSE	FALSE	FALSE	FALSE	FALSE	FALSE	FALSE
FlindersCMReast_shelfreef_10_GRTS_southernlines	13_1	23	1326	PR_20130609_033634_968_LC16.tif	148.754	-40.6284	74.0987	2.02		Justin	Unconsolidated|Sand/Mud|		81-100				Flat	None	No Visible Biota			81-100					FALSE	FALSE	FALSE	FALSE	FALSE	FALSE	FALSE	FALSE	FALSE	FALSE	FALSE	FALSE	FALSE	FALSE	FALSE	FALSE	FALSE	FALSE	FALSE	FALSE	FALSE	FALSE	FALSE
FlindersCMReast_shelfreef_10_GRTS_southernlines	13_3	29	1779	PR_20130609_014604_605_LC16.tif	148.754	-40.6254	74.1922	2.01		Justin	Unconsolidated|Sand/Mud|	Veneer	81-100				Flat	None	Sponges	Branching, Massive Simple, Laminar		21-40	Cnidaria: Hydroids, Bryozoa			1-20	FALSE	TRUE	FALSE	FALSE	FALSE	FALSE	FALSE	TRUE	FALSE	FALSE	FALSE	FALSE	FALSE	FALSE	FALSE	FALSE	FALSE	FALSE	FALSE	FALSE	FALSE	FALSE	FALSE
FlindersCMReast_shelfreef_10_GRTS_southernlines	13_2	14	1750	PR_20130609_030626_198_LC16.tif	148.754	-40.6283	74.1406	1.925		Justin	Unconsolidated|Sand/Mud|		81-100	Unconsolidated|Pebble/Gravel|Pebble		1-20	Flat	None	Cnidaria: Hydroids, Bryozoa			1-20					FALSE	FALSE	FALSE	FALSE	FALSE	FALSE	FALSE	FALSE	FALSE	FALSE	FALSE	FALSE	FALSE	FALSE	FALSE	FALSE	FALSE	FALSE	FALSE	FALSE	FALSE	FALSE	FALSE
FlindersCMReast_shelfreef_09_GRTS_northernlines	19_2	23	1890	PR_20130608_064445_151_LC16.tif	148.754	-40.614	70.1743	2.03	Single Burrow (81 001006)	Justin	Unconsolidated|Sand/Mud|		81-100	Unconsolidated|Pebble/Gravel|Pebble		1-20	Flat	Bioturbated	Cnidaria: Hydroids, Bryozoa			1-20	Sponges	Massive Simple		1-20	FALSE	FALSE	FALSE	FALSE	FALSE	FALSE	FALSE	FALSE	FALSE	FALSE	FALSE	FALSE	FALSE	FALSE	FALSE	FALSE	FALSE	FALSE	FALSE	FALSE	FALSE	FALSE	FALSE
FlindersCMReast_shelfreef_10_GRTS_southernlines	7_4	7	1733	PR_20130609_043712_145_LC16.tif	148.754	-40.6342	78.2543	2.01		Justin	Unconsolidated|Sand/Mud|		81-100				Flat	None	No Visible Biota			81-100					FALSE	FALSE	FALSE	FALSE	FALSE	FALSE	FALSE	FALSE	FALSE	FALSE	FALSE	FALSE	FALSE	FALSE	FALSE	FALSE	FALSE	FALSE	FALSE	FALSE	FALSE	FALSE	FALSE
FlindersCMReast_shelfreef_10_GRTS_southernlines	7_2	4	1701	PR_20130609_055738_541_LC16.tif	148.754	-40.6374	80.4569	1.958	Single Burrow (81 001006)	Justin	Unconsolidated|Sand/Mud|		81-100				Flat	Bioturbated	Cnidaria: Hydroids, Bryozoa			1-20					FALSE	FALSE	FALSE	FALSE	FALSE	FALSE	FALSE	FALSE	FALSE	FALSE	FALSE	FALSE	FALSE	FALSE	FALSE	FALSE	FALSE	FALSE	FALSE	FALSE	FALSE	FALSE	FALSE
FlindersCMReast_shelfreef_09_GRTS_northernlines	31_1	15	1982	PR_20130608_003122_883_LC16.tif	148.754	-40.5964	68.9774	2.132	Single Burrow (81 001006)	Justin	Unconsolidated|Sand/Mud|		61-80	Unconsolidated|Sand/Mud|	Veneer	21-40	Flat	Bioturbated	Cnidaria: Hydroids, Bryozoa			21-40	Sponges	Branching, Massive Simple, Cup/Goblet, Laminar		1-20	FALSE	FALSE	FALSE	FALSE	FALSE	FALSE	TRUE	TRUE	TRUE	FALSE	FALSE	FALSE	FALSE	FALSE	FALSE	FALSE	FALSE	FALSE	FALSE	FALSE	FALSE	FALSE	FALSE
FlindersCMReast_shelfreef_10_GRTS_southernlines	19_3	29	1829	PR_20130609_001305_459_LC16.tif	148.754	-40.6191	71.5743	1.973		Justin	Unconsolidated|Sand/Mud|		81-100				Flat	None	Molluscs: Bivalves	Scallop		1-20	Cnidaria: Hydroids, Bryozoa			1-20	FALSE	FALSE	FALSE	FALSE	FALSE	FALSE	FALSE	FALSE	FALSE	FALSE	FALSE	FALSE	FALSE	FALSE	FALSE	FALSE	FALSE	FALSE	FALSE	FALSE	FALSE	FALSE	FALSE
FlindersCMReast_shelfreef_10_GRTS_southernlines	13_2	30	1774	PR_20130609_030642_181_LC16.tif	148.754	-40.6283	74.2685	2.053		Justin	Unconsolidated|Sand/Mud|		81-100				Flat	None	No Visible Biota			81-100					FALSE	FALSE	FALSE	FALSE	FALSE	FALSE	FALSE	FALSE	FALSE	FALSE	FALSE	FALSE	FALSE	FALSE	FALSE	FALSE	FALSE	FALSE	FALSE	FALSE	FALSE	FALSE	FALSE
FlindersCMReast_shelfreef_10_GRTS_southernlines	13_1	7	1278	PR_20130609_033603_003_LC16.tif	148.754	-40.6284	74.4837	1.97	Single Burrow (81 001006)	Justin	Unconsolidated|Sand/Mud|		81-100				Flat	Bioturbated	No Visible Biota			81-100					FALSE	FALSE	FALSE	FALSE	FALSE	FALSE	FALSE	FALSE	FALSE	FALSE	FALSE	FALSE	FALSE	FALSE	FALSE	FALSE	FALSE	FALSE	FALSE	FALSE	FALSE	FALSE	FALSE
FlindersCMReast_shelfreef_10_GRTS_southernlines	19_4	14	1236	PR_20130609_005222_595_LC16.tif	148.754	-40.6219	72.3789	1.953	Fish: Grubfish or Goby, Single Burrow (81 001006)	Justin	Unconsolidated|Sand/Mud|	Veneer	81-100				Flat	Bioturbated	Sponges	Branching, Massive Simple, Errect Simple		1-20	Cnidaria: Hydroids, Bryozoa			1-20	TRUE	TRUE	FALSE	FALSE	FALSE	FALSE	FALSE	TRUE	FALSE	FALSE	FALSE	FALSE	FALSE	FALSE	FALSE	FALSE	FALSE	FALSE	FALSE	FALSE	FALSE	FALSE	FALSE
FlindersCMReast_shelfreef_10_GRTS_southernlines	7_3	15	1337	PR_20130609_063625_107_LC16.tif	148.754	-40.6396	82.9356	1.985		Justin	Unconsolidated|Sand/Mud|		81-100				Flat	None	No Visible Biota			81-100					FALSE	FALSE	FALSE	FALSE	FALSE	FALSE	FALSE	FALSE	FALSE	FALSE	FALSE	FALSE	FALSE	FALSE	FALSE	FALSE	FALSE	FALSE	FALSE	FALSE	FALSE	FALSE	FALSE
FlindersCMReast_shelfreef_09_GRTS_northernlines	31_1	27	2012	PR_20130608_003142_861_LC16.tif	148.754	-40.5964	69.5462	1.79		Justin	Unconsolidated|Sand/Mud|	Veneer	81-100				Flat	None	Cnidaria: Hydroids, Bryozoa			41-60	Sponges	Branching, Massive Simple, Errect Simple		21-40	FALSE	FALSE	FALSE	FALSE	FALSE	FALSE	TRUE	TRUE	FALSE	FALSE	FALSE	FALSE	FALSE	FALSE	FALSE	FALSE	FALSE	FALSE	FALSE	FALSE	FALSE	FALSE	FALSE
FlindersCMReast_shelfreef_09_GRTS_northernlines	25_2	29	1235	PR_20130608_042005_767_LC16.tif	148.754	-40.6083	66.7189	2.067	Single Burrow (81 001006)	Justin	Unconsolidated|Sand/Mud|		81-100	Unconsolidated|Sand/Mud|	Veneer	1-20	Flat	Bioturbated	Sponges	Branching, Massive Simple		1-20	Cnidaria: Hydroids, Bryozoa			1-20	FALSE	FALSE	FALSE	FALSE	FALSE	FALSE	FALSE	FALSE	FALSE	FALSE	FALSE	FALSE	FALSE	FALSE	FALSE	FALSE	FALSE	FALSE	FALSE	FALSE	FALSE	FALSE	FALSE
FlindersCMReast_shelfreef_10_GRTS_southernlines	7_4	23	1781	PR_20130609_043744_110_LC16.tif	148.754	-40.6342	78.5949	1.99		Justin	Unconsolidated|Sand/Mud|		81-100				Flat	None	No Visible Biota			81-100					FALSE	FALSE	FALSE	FALSE	FALSE	FALSE	FALSE	FALSE	FALSE	FALSE	FALSE	FALSE	FALSE	FALSE	FALSE	FALSE	FALSE	FALSE	FALSE	FALSE	FALSE	FALSE	FALSE
FlindersCMReast_shelfreef_09_GRTS_northernlines	31_2	5	1127	PR_20130608_010728_776_LC16.tif	148.754	-40.5988	70.027	2		Justin	Unconsolidated|Sand/Mud|		81-100	Unconsolidated|Pebble/Gravel|Pebble		1-20	Flat	None	Cnidaria: Hydroids, Bryozoa			1-20	Cnidaria: Corals: Stony corals			1-20	FALSE	FALSE	FALSE	FALSE	FALSE	FALSE	FALSE	FALSE	FALSE	FALSE	FALSE	FALSE	FALSE	FALSE	FALSE	FALSE	FALSE	FALSE	FALSE	FALSE	FALSE	FALSE	FALSE
FlindersCMReast_shelfreef_09_GRTS_northernlines	25_2	1	1221	PR_20130608_041956_444_LC16.tif	148.754	-40.6084	66.7551	2.018	Single Burrow (81 001006), Heart Urchin	Justin	Unconsolidated|Sand/Mud|	Veneer	81-100				Flat	Bioturbated	Sponges	Massive Simple, Branching, Encrusting		1-20	Cnidaria: Hydroids, Bryozoa			1-20	FALSE	FALSE	FALSE	FALSE	TRUE	FALSE	TRUE	TRUE	FALSE	FALSE	FALSE	FALSE	FALSE	TRUE	FALSE	FALSE	FALSE	FALSE	FALSE	FALSE	FALSE	FALSE	FALSE
FlindersCMReast_shelfreef_09_GRTS_northernlines	31_4	14	1998	PR_20130608_021031_989_LC16.tif	148.754	-40.602	68.9683	1.985	Single Burrow (81 001006), A few Dead Bivalve	Justin	Unconsolidated|Sand/Mud|		81-100	Unconsolidated|Pebble/Gravel|Pebble		1-20	Flat	Bioturbated	Cnidaria: Hydroids, Bryozoa			1-20	Cnidaria: Corals: Stony corals			1-20	FALSE	FALSE	FALSE	FALSE	FALSE	FALSE	FALSE	FALSE	FALSE	FALSE	FALSE	FALSE	FALSE	FALSE	FALSE	FALSE	FALSE	FALSE	FALSE	FALSE	FALSE	FALSE	FALSE
FlindersCMReast_shelfreef_10_GRTS_southernlines	7_3	27	1315	PR_20130609_063610_456_LC16.tif	148.754	-40.6396	83.0584	1.96		Justin	Unconsolidated|Sand/Mud|		81-100				Flat	None	No Visible Biota			81-100					FALSE	FALSE	FALSE	FALSE	FALSE	FALSE	FALSE	FALSE	FALSE	FALSE	FALSE	FALSE	FALSE	FALSE	FALSE	FALSE	FALSE	FALSE	FALSE	FALSE	FALSE	FALSE	FALSE
FlindersCMReast_shelfreef_10_GRTS_southernlines	13_4	12	1240	PR_20130609_022103_025_LC16.tif	148.754	-40.627	75.6526	1.965		Justin	Unconsolidated|Sand/Mud|	Veneer	81-100				Flat	None	Sponges	Branching, Tubes & Chimneys, Massive Simple, Cup/Goblet		21-40	Cnidaria: Hydroids, Bryozoa			1-20	FALSE	TRUE	FALSE	FALSE	TRUE	FALSE	FALSE	TRUE	FALSE	FALSE	FALSE	FALSE	FALSE	FALSE	FALSE	FALSE	FALSE	FALSE	FALSE	FALSE	FALSE	FALSE	FALSE
FlindersCMReast_shelfreef_09_GRTS_northernlines	31_2	21	1107	PR_20130608_010715_457_LC16.tif	148.754	-40.5988	70.0661	2	A few Dead Bivalve	Justin	Unconsolidated|Sand/Mud|		81-100				Flat	None	Cnidaria: Hydroids, Bryozoa			1-20	Sponges	Encrusting		1-20	FALSE	FALSE	FALSE	FALSE	FALSE	FALSE	FALSE	FALSE	FALSE	FALSE	FALSE	FALSE	FALSE	FALSE	FALSE	FALSE	FALSE	FALSE	FALSE	FALSE	FALSE	FALSE	FALSE
FlindersCMReast_shelfreef_09_GRTS_northernlines	19_2	4	1965	PR_20130608_064535_097_LC16.tif	148.754	-40.614	70.6773	2.442	Fish: Caesioperca lepidoptera	Justin	Consolidated|Rock|		61-80	Unconsolidated|Sand/Mud|	Veneer	21-40	Low/ Moderate	None	Cnidaria: Hydroids, Bryozoa			61-80	Sponges	Massive Simple, Cup/Goblet, Branching, Encrusting, Errect Simple, Creeping/Remose		41-60	TRUE	FALSE	FALSE	FALSE	TRUE	FALSE	TRUE	FALSE	FALSE	FALSE	FALSE	FALSE	FALSE	FALSE	FALSE	FALSE	FALSE	FALSE	FALSE	FALSE	FALSE	FALSE	FALSE
FlindersCMReast_shelfreef_10_GRTS_southernlines	7_2	15	1774	PR_20130609_055827_155_LC16.tif	148.754	-40.6374	81.0579	2.04	Single Burrow (81 001006)	Justin	Unconsolidated|Sand/Mud|		81-100				Flat	Bioturbated	No Visible Biota			81-100					FALSE	FALSE	FALSE	FALSE	FALSE	FALSE	FALSE	FALSE	FALSE	FALSE	FALSE	FALSE	FALSE	FALSE	FALSE	FALSE	FALSE	FALSE	FALSE	FALSE	FALSE	FALSE	FALSE
FlindersCMReast_shelfreef_09_GRTS_northernlines	25_3	28	1178	PR_20130608_055909_828_LC16.tif	148.754	-40.6135	71.6829	2	Single Burrow (81 001006)	Justin	Unconsolidated|Sand/Mud|		81-100				Flat	Bioturbated	Cnidaria: Hydroids, Bryozoa			1-20	Sponges	Massive Simple		1-20	FALSE	FALSE	FALSE	FALSE	FALSE	FALSE	FALSE	FALSE	FALSE	FALSE	FALSE	FALSE	FALSE	FALSE	FALSE	FALSE	FALSE	FALSE	FALSE	FALSE	FALSE	FALSE	FALSE
FlindersCMReast_shelfreef_09_GRTS_northernlines	25_4	7	1999	PR_20130608_051317_540_LC16.tif	148.754	-40.61	67.248	2.01	Single Burrow (81 001006)	Justin	Unconsolidated|Sand/Mud|	Veneer	81-100				Flat	Bioturbated	Sponges	Branching, Massive Simple, Errect Simple		41-60	Cnidaria: Hydroids, Bryozoa			21-40	FALSE	FALSE	FALSE	FALSE	FALSE	FALSE	FALSE	FALSE	TRUE	FALSE	FALSE	FALSE	FALSE	FALSE	FALSE	FALSE	FALSE	FALSE	FALSE	FALSE	FALSE	FALSE	FALSE
FlindersCMReast_shelfreef_09_GRTS_northernlines	31_3	28	1129	PR_20130608_023735_734_LC16.tif	148.754	-40.6025	68.7062	1.985		Justin	Unconsolidated|Sand/Mud|		81-100	Unconsolidated|Pebble/Gravel|Pebble		1-20	Flat	None	Cnidaria: Hydroids, Bryozoa			1-20					FALSE	FALSE	FALSE	FALSE	FALSE	FALSE	FALSE	FALSE	FALSE	FALSE	FALSE	FALSE	FALSE	FALSE	FALSE	FALSE	FALSE	FALSE	FALSE	FALSE	FALSE	FALSE	FALSE
FlindersCMReast_shelfreef_10_GRTS_southernlines	19_4	30	1164	PR_20130609_005134_647_LC16.tif	148.754	-40.6219	72.384	2.132		Justin	Unconsolidated|Sand/Mud|	Veneer	81-100				Flat	None	Sponges, Cnidaria: Hydroids	Branching, Massive Simple, Errect Simple		1-20	Cnidaria: Hydroids, Bryozoa			1-20	FALSE	FALSE	FALSE	FALSE	FALSE	FALSE	FALSE	FALSE	FALSE	FALSE	FALSE	FALSE	FALSE	FALSE	FALSE	FALSE	FALSE	FALSE	FALSE	FALSE	FALSE	FALSE	FALSE
FlindersCMReast_shelfreef_10_GRTS_southernlines	7_3	11	1267	PR_20130609_063538_490_LC16.tif	148.754	-40.6396	83.28	2.02		Justin	Unconsolidated|Sand/Mud|		81-100				Flat	None	No Visible Biota			81-100					FALSE	FALSE	FALSE	FALSE	FALSE	FALSE	FALSE	FALSE	FALSE	FALSE	FALSE	FALSE	FALSE	FALSE	FALSE	FALSE	FALSE	FALSE	FALSE	FALSE	FALSE	FALSE	FALSE
FlindersCMReast_shelfreef_10_GRTS_southernlines	13_4	28	1186	PR_20130609_022027_064_LC16.tif	148.754	-40.627	75.8925	2.01		Justin	Unconsolidated|Sand/Mud|		81-100				Flat	None	Cnidaria: Hydroids, Bryozoa			1-20	Sponges	Branching		1-20	FALSE	FALSE	FALSE	FALSE	FALSE	FALSE	FALSE	FALSE	FALSE	FALSE	FALSE	FALSE	FALSE	FALSE	FALSE	FALSE	FALSE	FALSE	FALSE	FALSE	FALSE	FALSE	FALSE
FlindersCMReast_shelfreef_09_GRTS_northernlines	31_4	30	2070	PR_20130608_021119_937_LC16.tif	148.754	-40.602	68.9633	1.98	Single Burrow (81 001006), A few Dead Bivalve	Justin	Unconsolidated|Sand/Mud|		81-100	Unconsolidated|Pebble/Gravel|Pebble		1-20	Flat	Bioturbated	Cnidaria: Hydroids, Bryozoa			1-20					FALSE	FALSE	FALSE	FALSE	FALSE	FALSE	FALSE	FALSE	FALSE	FALSE	FALSE	FALSE	FALSE	FALSE	FALSE	FALSE	FALSE	FALSE	FALSE	FALSE	FALSE	FALSE	FALSE
FlindersCMReast_shelfreef_10_GRTS_southernlines	7_2	27	1828	PR_20130609_055903_116_LC16.tif	148.754	-40.6374	81.5255	1.99		Justin	Unconsolidated|Sand/Mud|		81-100				Flat	None	No Visible Biota			81-100					FALSE	FALSE	FALSE	FALSE	FALSE	FALSE	FALSE	FALSE	FALSE	FALSE	FALSE	FALSE	FALSE	FALSE	FALSE	FALSE	FALSE	FALSE	FALSE	FALSE	FALSE	FALSE	FALSE
FlindersCMReast_shelfreef_09_GRTS_northernlines	31_3	12	1096	PR_20130608_023713_758_LC16.tif	148.754	-40.6025	68.6318	1.945	Single Burrow (81 001006), A few Dead Bivalve	Justin	Unconsolidated|Sand/Mud|		81-100	Unconsolidated|Pebble/Gravel|Pebble		1-20	Flat	Bioturbated	Cnidaria: Hydroids, Bryozoa			1-20					FALSE	FALSE	FALSE	FALSE	FALSE	FALSE	FALSE	FALSE	FALSE	FALSE	FALSE	FALSE	FALSE	FALSE	FALSE	FALSE	FALSE	FALSE	FALSE	FALSE	FALSE	FALSE	FALSE
FlindersCMReast_shelfreef_09_GRTS_northernlines	25_4	19	2043	PR_20130608_051346_841_LC16.tif	148.754	-40.61	67.4409	2.02		Justin	Unconsolidated|Sand/Mud|		81-100	Unconsolidated|Pebble/Gravel|Pebble		1-20	Flat	None	Cnidaria: Hydroids, Bryozoa			1-20					FALSE	FALSE	FALSE	FALSE	FALSE	FALSE	FALSE	FALSE	FALSE	FALSE	FALSE	FALSE	FALSE	FALSE	FALSE	FALSE	FALSE	FALSE	FALSE	FALSE	FALSE	FALSE	FALSE
FlindersCMReast_shelfreef_09_GRTS_northernlines	25_2	17	1129	PR_20130608_041855_177_LC16.tif	148.754	-40.6084	66.7789	2.013	Single Burrow (81 001006), Spindel Shell (May be a Hermit Crab)	Justin	Unconsolidated|Sand/Mud|	Veneer	81-100				Flat	Bioturbated	Cnidaria: Hydroids, Bryozoa			21-40	Sponges	Branching, Massive Simple		1-20	FALSE	FALSE	FALSE	FALSE	FALSE	FALSE	TRUE	TRUE	FALSE	FALSE	FALSE	FALSE	FALSE	FALSE	FALSE	FALSE	FALSE	FALSE	TRUE	FALSE	FALSE	FALSE	FALSE
FlindersCMReast_shelfreef_10_GRTS_southernlines	13_3	1	1920	PR_20130609_014738_504_LC16.tif	148.754	-40.6254	75.6467	1.897	Single Burrow (81 001006), Jellies = Slap	Justin	Unconsolidated|Sand/Mud|	Veneer	81-100				Flat	Bioturbated	Sponges	Branching, Massive Simple, Encrusting		21-40	Cnidaria: Hydroids, Bryozoa			21-40	FALSE	TRUE	FALSE	FALSE	TRUE	FALSE	TRUE	TRUE	FALSE	FALSE	FALSE	FALSE	FALSE	FALSE	FALSE	TRUE	FALSE	FALSE	FALSE	FALSE	FALSE	FALSE	FALSE
FlindersCMReast_shelfreef_09_GRTS_northernlines	25_1	14	2078	PR_20130608_034502_205_LC16.tif	148.754	-40.6066	67.7191	2.02	Single Burrow (81 001006)	Justin	Unconsolidated|Sand/Mud|		81-100				Flat	Bioturbated	Cnidaria: Hydroids, Bryozoa			1-20	Molluscs: Bivalves	Scallop		1-20	FALSE	FALSE	FALSE	FALSE	FALSE	FALSE	FALSE	FALSE	FALSE	FALSE	FALSE	FALSE	FALSE	FALSE	FALSE	FALSE	FALSE	FALSE	FALSE	FALSE	FALSE	FALSE	FALSE
FlindersCMReast_shelfreef_09_GRTS_northernlines	31_1	4	2130	PR_20130608_003301_443_LC16.tif	148.754	-40.5964	69.6521	2.06	Single Burrow (81 001006), A few Dead Bivalve	Justin	Unconsolidated|Sand/Mud|		81-100				Flat	Bioturbated	Cnidaria: Hydroids, Bryozoa			1-20					FALSE	FALSE	FALSE	FALSE	FALSE	FALSE	FALSE	FALSE	FALSE	FALSE	FALSE	FALSE	FALSE	FALSE	FALSE	FALSE	FALSE	FALSE	FALSE	FALSE	FALSE	FALSE	FALSE
FlindersCMReast_shelfreef_10_GRTS_southernlines	7_1	16	1211	PR_20130609_051621_323_LC16.tif	148.754	-40.6369	80.8595	2		Justin	Unconsolidated|Sand/Mud|		81-100				Flat	None	No Visible Biota			81-100					FALSE	FALSE	FALSE	FALSE	FALSE	FALSE	FALSE	FALSE	FALSE	FALSE	FALSE	FALSE	FALSE	FALSE	FALSE	FALSE	FALSE	FALSE	FALSE	FALSE	FALSE	FALSE	FALSE
FlindersCMReast_shelfreef_09_GRTS_northernlines	25_1	30	2090	PR_20130608_034510_196_LC16.tif	148.754	-40.6066	67.8105	1.877	Single Burrow (81 001006), Spindle Shell (Maybe a Hermit Crab)	Justin	Unconsolidated|Sand/Mud|		81-100	Unconsolidated|Pebble/Gravel|Pebble		1-20	Flat	Bioturbated	Cnidaria: Hydroids, Bryozoa			1-20	Echinoderms: Sea urchins	Sand Dollar		1-20	FALSE	FALSE	FALSE	FALSE	FALSE	FALSE	FALSE	FALSE	FALSE	FALSE	FALSE	FALSE	FALSE	FALSE	FALSE	FALSE	FALSE	FALSE	TRUE	FALSE	FALSE	FALSE	FALSE
FlindersCMReast_shelfreef_09_GRTS_northernlines	25_3	12	1098	PR_20130608_055816_552_LC16.tif	148.754	-40.6135	72.2587	2.002	Single Burrow (81 001006)	Justin	Unconsolidated|Sand/Mud|		81-100				Flat	Bioturbated	Cnidaria: Hydroids, Bryozoa			1-20					FALSE	FALSE	FALSE	FALSE	FALSE	FALSE	FALSE	TRUE	FALSE	FALSE	FALSE	FALSE	FALSE	FALSE	FALSE	FALSE	FALSE	FALSE	FALSE	FALSE	FALSE	FALSE	FALSE
FlindersCMReast_shelfreef_09_GRTS_northernlines	19_1	16	1112	PR_20130608_073119_440_LC16.tif	148.754	-40.618	71.8906	2.16	Single Burrow (81 001006)	Justin	Unconsolidated|Sand/Mud|		81-100				Flat	Bioturbated	Cnidaria: Hydroids, Bryozoa			1-20					FALSE	FALSE	FALSE	FALSE	FALSE	FALSE	FALSE	FALSE	FALSE	FALSE	FALSE	FALSE	FALSE	FALSE	FALSE	FALSE	FALSE	FALSE	FALSE	FALSE	FALSE	FALSE	FALSE
FlindersCMReast_shelfreef_10_GRTS_southernlines	13_3	17	1956	PR_20130609_014802_478_LC16.tif	148.754	-40.6254	75.7343	1.877		Justin	Unconsolidated|Sand/Mud|	Veneer	81-100				Flat	None	Cnidaria: Hydroids, Bryozoa			21-40	Sponges	Massive Simple, Branching		1-20	FALSE	FALSE	FALSE	FALSE	TRUE	FALSE	FALSE	TRUE	FALSE	FALSE	FALSE	FALSE	FALSE	FALSE	FALSE	FALSE	FALSE	FALSE	FALSE	FALSE	FALSE	FALSE	FALSE
FlindersCMReast_shelfreef_10_GRTS_southernlines	19_3	17	1992	PR_20130609_001454_008_LC16.tif	148.755	-40.6191	72.5248	2.02		Justin	Unconsolidated|Sand/Mud|		81-100				Flat	None	Cnidaria: Hydroids, Bryozoa			1-20					FALSE	FALSE	FALSE	FALSE	FALSE	FALSE	FALSE	FALSE	FALSE	FALSE	FALSE	FALSE	FALSE	FALSE	FALSE	FALSE	FALSE	FALSE	FALSE	FALSE	FALSE	FALSE	FALSE
FlindersCMReast_shelfreef_10_GRTS_southernlines	13_4	24	1109	PR_20130609_021935_786_LC16.tif	148.755	-40.627	75.4766	2.268	Single Burrow (81 001006)	Justin	Unconsolidated|Sand/Mud|		81-100	Unconsolidated|Sand/Mud|	Veneer	1-20	Flat	Bioturbated	Sponges	Branching		1-20	Cnidaria: Hydroids, Bryozoa			1-20	FALSE	FALSE	FALSE	FALSE	FALSE	FALSE	FALSE	FALSE	FALSE	FALSE	FALSE	FALSE	FALSE	FALSE	FALSE	FALSE	FALSE	FALSE	FALSE	FALSE	FALSE	FALSE	FALSE
FlindersCMReast_shelfreef_10_GRTS_southernlines	13_4	8	1091	PR_20130609_021923_799_LC16.tif	148.755	-40.627	75.6315	2.013		Justin	Unconsolidated|Sand/Mud|	Veneer	81-100				Flat	None	Cnidaria: Hydroids, Bryozoa			61-80	Sponges	Cup/Goblet, Laminar, Branching, Massive Simple, Errect Simple		21-40	FALSE	FALSE	FALSE	FALSE	TRUE	FALSE	FALSE	TRUE	FALSE	FALSE	FALSE	FALSE	FALSE	FALSE	FALSE	FALSE	FALSE	FALSE	FALSE	FALSE	FALSE	FALSE	FALSE
FlindersCMReast_shelfreef_10_GRTS_southernlines	7_2	11	1923	PR_20130609_060006_382_LC16.tif	148.755	-40.6374	82.3114	2.002	Single Burrow (81 001006)	Justin	Unconsolidated|Sand/Mud|		81-100				Flat	Bioturbated	Echinoderms: Sea urchins	Heart Urchin		1-20					FALSE	FALSE	FALSE	FALSE	FALSE	FALSE	FALSE	FALSE	FALSE	FALSE	FALSE	FALSE	FALSE	FALSE	FALSE	FALSE	FALSE	FALSE	FALSE	FALSE	FALSE	FALSE	FALSE
FlindersCMReast_shelfreef_10_GRTS_southernlines	19_4	2	1035	PR_20130609_005008_739_LC16.tif	148.755	-40.6218	72.7487	1.927	Single Burrow (81 001006)	Justin	Unconsolidated|Sand/Mud|		81-100				Flat	Bioturbated	Cnidaria: Hydroids, Bryozoa			1-20	Bryozoa	Soft Foliaceous		1-20	FALSE	FALSE	FALSE	FALSE	FALSE	FALSE	FALSE	FALSE	FALSE	FALSE	FALSE	FALSE	FALSE	FALSE	FALSE	FALSE	FALSE	FALSE	FALSE	FALSE	FALSE	TRUE	FALSE
FlindersCMReast_shelfreef_10_GRTS_southernlines	7_4	15	1964	PR_20130609_043945_979_LC16.tif	148.755	-40.6342	79.7047	2.02		Justin	Unconsolidated|Sand/Mud|		81-100				Flat	None	No Visible Biota			81-100					FALSE	FALSE	FALSE	FALSE	FALSE	FALSE	FALSE	FALSE	FALSE	FALSE	FALSE	FALSE	FALSE	FALSE	FALSE	FALSE	FALSE	FALSE	FALSE	FALSE	FALSE	FALSE	FALSE
FlindersCMReast_shelfreef_09_GRTS_northernlines	31_2	17	925	PR_20130608_010514_256_LC16.tif	148.755	-40.5989	70.1414	1.99	Single Burrow (81 001006), A few Dead Bivalve	Justin	Unconsolidated|Sand/Mud|		81-100	Unconsolidated|Pebble/Gravel|Pebble		1-20	Flat	Bioturbated	Cnidaria: Hydroids, Bryozoa			1-20	Cnidaria: Corals: Stony corals			1-20	FALSE	FALSE	FALSE	FALSE	FALSE	FALSE	FALSE	FALSE	FALSE	FALSE	FALSE	FALSE	FALSE	FALSE	FALSE	FALSE	FALSE	FALSE	FALSE	FALSE	FALSE	FALSE	FALSE
FlindersCMReast_shelfreef_09_GRTS_northernlines	25_2	21	1005	PR_20130608_041732_600_LC16.tif	148.755	-40.6083	67.1723	1.99		Justin	Unconsolidated|Sand/Mud|	Veneer	81-100				Flat	None	Sponges	Branching, Cup/Goblet, Massive Simple		1-20	Cnidaria: Hydroids, Bryozoa			1-20	FALSE	FALSE	FALSE	FALSE	TRUE	FALSE	TRUE	TRUE	FALSE	FALSE	FALSE	FALSE	FALSE	FALSE	FALSE	FALSE	FALSE	FALSE	FALSE	FALSE	FALSE	FALSE	FALSE
FlindersCMReast_shelfreef_09_GRTS_northernlines	25_4	23	2158	PR_20130608_051503_425_LC16.tif	148.755	-40.61	67.6907	2.058		Justin	Unconsolidated|Sand/Mud|	Veneer	81-100				Flat	None	Cnidaria: Hydroids, Bryozoa			1-20	Sponges	Branching, Massive Simple, Cup/Goblet		1-20	FALSE	FALSE	FALSE	FALSE	FALSE	FALSE	TRUE	TRUE	TRUE	FALSE	FALSE	FALSE	FALSE	FALSE	FALSE	FALSE	FALSE	FALSE	FALSE	FALSE	FALSE	FALSE	FALSE
FlindersCMReast_shelfreef_10_GRTS_southernlines	13_2	18	2007	PR_20130609_030917_347_LC16.tif	148.755	-40.6283	76.2057	2.03		Justin	Unconsolidated|Sand/Mud|		81-100				Flat	None	Cnidaria: Hydroids, Bryozoa			1-20					FALSE	FALSE	FALSE	FALSE	FALSE	FALSE	FALSE	FALSE	FALSE	FALSE	FALSE	FALSE	FALSE	FALSE	FALSE	FALSE	FALSE	FALSE	FALSE	FALSE	FALSE	FALSE	FALSE
FlindersCMReast_shelfreef_10_GRTS_southernlines	19_3	1	2074	PR_20130609_001548_616_LC16.tif	148.755	-40.6191	73.2864	2.02		Justin	Unconsolidated|Sand/Mud|		81-100				Flat	2D ripples/ waves	Cnidaria: Hydroids, Bryozoa			1-20					FALSE	FALSE	FALSE	FALSE	FALSE	FALSE	FALSE	FALSE	FALSE	FALSE	FALSE	FALSE	FALSE	FALSE	FALSE	FALSE	FALSE	FALSE	FALSE	FALSE	FALSE	FALSE	FALSE
FlindersCMReast_shelfreef_10_GRTS_southernlines	19_4	18	999	PR_20130609_004944_765_LC16.tif	148.755	-40.6218	72.8723	1.992	Single Burrow (81 001006)	Justin	Unconsolidated|Sand/Mud|		81-100				Flat	Bioturbated	Cnidaria: Hydroids, Bryozoa			1-20					FALSE	FALSE	FALSE	FALSE	FALSE	FALSE	FALSE	FALSE	FALSE	FALSE	FALSE	FALSE	FALSE	FALSE	FALSE	FALSE	FALSE	FALSE	FALSE	FALSE	FALSE	FALSE	FALSE
FlindersCMReast_shelfreef_09_GRTS_northernlines	31_4	10	2219	PR_20130608_021259_163_LC16.tif	148.755	-40.602	69.0458	2.013		Justin	Unconsolidated|Sand/Mud|		81-100	Unconsolidated|Pebble/Gravel|Pebble		1-20	Flat	None	Cnidaria: Hydroids, Bryozoa			1-20					FALSE	FALSE	FALSE	FALSE	FALSE	FALSE	FALSE	FALSE	FALSE	FALSE	FALSE	FALSE	FALSE	FALSE	FALSE	FALSE	FALSE	FALSE	FALSE	FALSE	FALSE	FALSE	FALSE
FlindersCMReast_shelfreef_09_GRTS_northernlines	31_2	1	886	PR_20130608_010448_284_LC16.tif	148.755	-40.5989	70.169	2.01	Single Burrow (81 001006), A few Dead Bivalve	Justin	Unconsolidated|Sand/Mud|		81-100				Flat	Bioturbated	Cnidaria: Hydroids, Bryozoa			1-20					FALSE	FALSE	FALSE	FALSE	FALSE	FALSE	FALSE	FALSE	FALSE	FALSE	FALSE	FALSE	FALSE	FALSE	FALSE	FALSE	FALSE	FALSE	FALSE	FALSE	FALSE	FALSE	FALSE
FlindersCMReast_shelfreef_09_GRTS_northernlines	31_3	16	935	PR_20130608_023526_541_LC16.tif	148.755	-40.6025	68.126	2.033	Single Burrow (81 001006), A few Dead Bivalve	Justin	Unconsolidated|Sand/Mud|		81-100	Unconsolidated|Pebble/Gravel|Pebble		1-20	Flat	Bioturbated	Cnidaria: Hydroids, Bryozoa			1-20	Sponges	Massive Simple		1-20	FALSE	FALSE	FALSE	FALSE	FALSE	FALSE	FALSE	FALSE	FALSE	FALSE	FALSE	FALSE	FALSE	FALSE	FALSE	FALSE	FALSE	FALSE	FALSE	FALSE	FALSE	FALSE	FALSE
FlindersCMReast_shelfreef_09_GRTS_northernlines	31_4	26	2230	PR_20130608_021306_488_LC16.tif	148.755	-40.602	69.0485	1.95	Single Burrow (81 001006), A few Dead Bivalve	Justin	Unconsolidated|Sand/Mud|		81-100	Unconsolidated|Pebble/Gravel|Pebble		1-20	Flat	Bioturbated	Cnidaria: Hydroids, Bryozoa			1-20					FALSE	FALSE	FALSE	FALSE	FALSE	FALSE	FALSE	FALSE	FALSE	FALSE	FALSE	FALSE	FALSE	FALSE	FALSE	FALSE	FALSE	FALSE	FALSE	FALSE	FALSE	FALSE	FALSE
FlindersCMReast_shelfreef_10_GRTS_southernlines	19_3	9	2108	PR_20130609_001611_259_LC16.tif	148.755	-40.6191	73.5814	2	Single Burrow (81 001006)	Justin	Unconsolidated|Sand/Mud|		81-100				Flat	2D ripples/ waves	Cnidaria: Hydroids, Bryozoa			1-20	Cnidaria: Corals: Stony corals			1-20	FALSE	FALSE	FALSE	TRUE	FALSE	FALSE	FALSE	FALSE	FALSE	FALSE	FALSE	FALSE	FALSE	FALSE	FALSE	FALSE	FALSE	FALSE	FALSE	FALSE	FALSE	FALSE	FALSE
FlindersCMReast_shelfreef_09_GRTS_northernlines	19_2	15	2198	PR_20130608_064810_264_LC16.tif	148.755	-40.614	73.0208	1.983	Single Burrow (81 001006)	Justin	Unconsolidated|Sand/Mud|		81-100				Flat	Bioturbated	Cnidaria: Hydroids, Bryozoa			1-20					FALSE	FALSE	FALSE	FALSE	FALSE	FALSE	FALSE	FALSE	FALSE	FALSE	FALSE	FALSE	FALSE	FALSE	FALSE	FALSE	FALSE	FALSE	FALSE	FALSE	FALSE	FALSE	FALSE
FlindersCMReast_shelfreef_10_GRTS_southernlines	13_1	15	1000	PR_20130609_033257_869_LC16.tif	148.755	-40.6283	76.598	2.01		Justin	Unconsolidated|Sand/Mud|		81-100				Flat	None	Cnidaria: Hydroids, Bryozoa			1-20					FALSE	FALSE	FALSE	FALSE	FALSE	FALSE	FALSE	FALSE	FALSE	FALSE	FALSE	FALSE	FALSE	FALSE	FALSE	FALSE	FALSE	FALSE	FALSE	FALSE	FALSE	FALSE	FALSE
FlindersCMReast_shelfreef_09_GRTS_northernlines	25_1	10	2236	PR_20130608_034647_424_LC16.tif	148.755	-40.6066	67.5088	2.007	Single Burrow (81 001006)	Justin	Unconsolidated|Sand/Mud|		81-100	Unconsolidated|Pebble/Gravel|Pebble		1-20	Flat	Bioturbated	Cnidaria: Hydroids, Bryozoa			1-20					FALSE	FALSE	FALSE	FALSE	FALSE	FALSE	FALSE	FALSE	FALSE	FALSE	FALSE	FALSE	FALSE	FALSE	FALSE	FALSE	FALSE	FALSE	FALSE	FALSE	FALSE	FALSE	FALSE
FlindersCMReast_shelfreef_10_GRTS_southernlines	13_2	2	2067	PR_20130609_030957_304_LC16.tif	148.755	-40.6283	76.7424	1.968	Fish: Urolophus paucimaculatus	Justin	Unconsolidated|Sand/Mud|		81-100				Flat	None	Cnidaria: Hydroids, Bryozoa			1-20					TRUE	FALSE	FALSE	FALSE	FALSE	FALSE	FALSE	FALSE	FALSE	FALSE	FALSE	FALSE	FALSE	FALSE	FALSE	FALSE	FALSE	FALSE	FALSE	FALSE	FALSE	FALSE	FALSE
FlindersCMReast_shelfreef_10_GRTS_southernlines	7_2	23	2008	PR_20130609_060102_987_LC16.tif	148.755	-40.6374	82.9201	1.98		Justin	Unconsolidated|Sand/Mud|		81-100	Unconsolidated|Pebble/Gravel|Pebble		1-20	Flat	None	Cnidaria: Hydroids, Bryozoa			1-20	Cnidaria: True anemones			1-20	FALSE	FALSE	FALSE	FALSE	FALSE	FALSE	FALSE	FALSE	FALSE	FALSE	FALSE	FALSE	FALSE	FALSE	FALSE	FALSE	FALSE	FALSE	FALSE	FALSE	FALSE	FALSE	FALSE
FlindersCMReast_shelfreef_09_GRTS_northernlines	25_2	5	921	PR_20130608_041636_661_LC16.tif	148.755	-40.6083	67.4161	2.045	Single Burrow (81 001006), A few Dead Bivalve	Justin	Unconsolidated|Sand/Mud|	Veneer	81-100				Flat	Bioturbated	Cnidaria: Hydroids, Bryozoa			1-20	Sponges	Branching, Massive Simple		1-20	FALSE	FALSE	FALSE	FALSE	FALSE	FALSE	TRUE	TRUE	FALSE	FALSE	FALSE	FALSE	FALSE	FALSE	FALSE	FALSE	FALSE	FALSE	FALSE	FALSE	FALSE	FALSE	FALSE
FlindersCMReast_shelfreef_10_GRTS_southernlines	7_1	20	1021	PR_20130609_051414_793_LC16.tif	148.755	-40.6369	82.3753	1.99		Justin	Unconsolidated|Sand/Mud|		81-100				Flat	None	Echinoderms: Sea urchins	Heart Urchin		1-20					FALSE	FALSE	FALSE	FALSE	FALSE	FALSE	FALSE	FALSE	FALSE	FALSE	FALSE	FALSE	FALSE	FALSE	FALSE	FALSE	FALSE	FALSE	FALSE	FALSE	FALSE	FALSE	FALSE
FlindersCMReast_shelfreef_10_GRTS_southernlines	7_3	23	1024	PR_20130609_063256_665_LC16.tif	148.755	-40.6396	84.296	2.02		Justin	Unconsolidated|Sand/Mud|		81-100				Flat	None	No Visible Biota			81-100					FALSE	FALSE	FALSE	FALSE	FALSE	FALSE	TRUE	FALSE	FALSE	FALSE	FALSE	FALSE	FALSE	FALSE	FALSE	FALSE	FALSE	FALSE	FALSE	FALSE	FALSE	FALSE	FALSE
FlindersCMReast_shelfreef_09_GRTS_northernlines	25_3	16	886	PR_20130608_055555_371_LC16.tif	148.755	-40.6135	72.8364	1.97	Single Burrow (81 001006)	Justin	Unconsolidated|Sand/Mud|		81-100				Flat	Bioturbated	Cnidaria: Hydroids, Bryozoa			1-20					FALSE	FALSE	FALSE	FALSE	FALSE	FALSE	FALSE	FALSE	FALSE	FALSE	FALSE	FALSE	FALSE	FALSE	FALSE	FALSE	FALSE	FALSE	FALSE	FALSE	FALSE	FALSE	FALSE
FlindersCMReast_shelfreef_09_GRTS_northernlines	25_1	26	2290	PR_20130608_034723_384_LC16.tif	148.755	-40.6066	67.067	2.107	Single Burrow (81 001006)	Justin	Unconsolidated|Sand/Mud|	Veneer	81-100				Flat	Bioturbated	Cnidaria: Hydroids, Bryozoa			21-40	Sponges	Massive Simple, Branching		1-20	FALSE	FALSE	FALSE	FALSE	TRUE	TRUE	FALSE	TRUE	FALSE	FALSE	FALSE	FALSE	FALSE	FALSE	FALSE	FALSE	FALSE	FALSE	FALSE	FALSE	FALSE	FALSE	FALSE
FlindersCMReast_shelfreef_10_GRTS_southernlines	7_1	4	997	PR_20130609_051358_810_LC16.tif	148.755	-40.6369	82.5129	2		Justin	Unconsolidated|Sand/Mud|		81-100				Flat	None	No Visible Biota			81-100					FALSE	FALSE	FALSE	FALSE	FALSE	FALSE	FALSE	FALSE	FALSE	FALSE	FALSE	FALSE	FALSE	FALSE	FALSE	FALSE	FALSE	FALSE	FALSE	FALSE	FALSE	FALSE	FALSE
FlindersCMReast_shelfreef_10_GRTS_southernlines	19_3	21	2198	PR_20130609_001711_194_LC16.tif	148.755	-40.6191	74.4024	2.002	Single Burrow (81 001006)	Justin	Unconsolidated|Sand/Mud|		81-100				Flat	Bioturbated	Cnidaria: Hydroids, Bryozoa			1-20	Molluscs: Gastropods	Spindle Shell (Maybe a Hermit Crab)		1-20	FALSE	FALSE	FALSE	FALSE	FALSE	FALSE	FALSE	FALSE	FALSE	FALSE	FALSE	FALSE	FALSE	FALSE	FALSE	FALSE	FALSE	FALSE	FALSE	FALSE	FALSE	FALSE	FALSE
FlindersCMReast_shelfreef_09_GRTS_northernlines	31_1	16	2370	PR_20130608_003541_269_LC16.tif	148.755	-40.5964	69.9572	1.983		Justin	Unconsolidated|Sand/Mud|		81-100				Flat	None	Cnidaria: Hydroids, Bryozoa			1-20					FALSE	FALSE	FALSE	FALSE	FALSE	FALSE	FALSE	FALSE	FALSE	FALSE	FALSE	FALSE	FALSE	FALSE	FALSE	FALSE	FALSE	FALSE	FALSE	FALSE	FALSE	FALSE	FALSE
FlindersCMReast_shelfreef_09_GRTS_northernlines	25_4	11	2320	PR_20130608_051651_307_LC16.tif	148.755	-40.61	68.3073	2.065	Fish: Caesioperca lepidoptera	Justin	Consolidated|Rock|	Veneer	81-100	Unconsolidated|Sand/Mud|		1-20	Low/ Moderate	None	Sponges	Branching, Massive Simple, Errect Simple, Creeping/Remose, Tubes & Chinmeys, Laminar		41-60	Cnidaria: Hydroids, Bryozoa			1-20	TRUE	FALSE	FALSE	FALSE	TRUE	FALSE	FALSE	FALSE	FALSE	FALSE	FALSE	FALSE	FALSE	FALSE	FALSE	FALSE	FALSE	FALSE	FALSE	FALSE	FALSE	FALSE	FALSE
FlindersCMReast_shelfreef_10_GRTS_southernlines	13_3	21	2200	PR_20130609_015044_970_LC16.tif	148.755	-40.6254	76.9449	2.02		Justin	Unconsolidated|Sand/Mud|	Veneer	81-100				Flat	2D ripples/ waves	Cnidaria: Hydroids, Bryozoa			21-40	Sponges	Massive Simple, Branching, Errect Simple		1-20	FALSE	FALSE	FALSE	FALSE	FALSE	FALSE	FALSE	FALSE	FALSE	FALSE	FALSE	FALSE	FALSE	FALSE	FALSE	FALSE	FALSE	FALSE	FALSE	FALSE	FALSE	FALSE	FALSE
FlindersCMReast_shelfreef_09_GRTS_northernlines	19_2	27	2319	PR_20130608_064930_844_LC16.tif	148.755	-40.614	73.5094	2.05		Justin	Unconsolidated|Sand/Mud|		81-100				Flat	None	Cnidaria: Hydroids, Bryozoa			1-20	Echinoderms: Sea urchins	Heart Urchin		1-20	FALSE	FALSE	FALSE	FALSE	FALSE	FALSE	FALSE	TRUE	FALSE	FALSE	FALSE	FALSE	FALSE	FALSE	FALSE	FALSE	FALSE	FALSE	FALSE	FALSE	FALSE	FALSE	FALSE
FlindersCMReast_shelfreef_10_GRTS_southernlines	7_3	7	952	PR_20130609_063208_716_LC16.tif	148.755	-40.6396	84.6576	1.99		Justin	Unconsolidated|Sand/Mud|		81-100				Flat	None	No Visible Biota			81-100					FALSE	FALSE	FALSE	FALSE	FALSE	FALSE	FALSE	FALSE	FALSE	FALSE	FALSE	FALSE	FALSE	FALSE	FALSE	FALSE	FALSE	FALSE	FALSE	FALSE	FALSE	FALSE	FALSE
FlindersCMReast_shelfreef_09_GRTS_northernlines	25_4	12	2335	PR_20130608_051701_297_LC16.tif	148.755	-40.61	68.6109	1.913		Justin	Consolidated|Rock|		81-100				Flat	None	Sponges	Branching, Massive Simple, Errect Simple, Creeping/Remose, Cup/Goblet		41-60	Cnidaria: Hydroids, Bryozoa			21-40	FALSE	FALSE	FALSE	FALSE	TRUE	FALSE	TRUE	FALSE	FALSE	FALSE	FALSE	FALSE	FALSE	FALSE	FALSE	FALSE	FALSE	FALSE	FALSE	FALSE	FALSE	FALSE	FALSE
FlindersCMReast_shelfreef_09_GRTS_northernlines	31_2	22	716	PR_20130608_010255_074_LC16.tif	148.755	-40.5989	70.1735	2.01	Single Burrow (81 001006)	Justin	Unconsolidated|Sand/Mud|		81-100				Flat	Bioturbated	Crustacea	Hermit Crab		1-20	Cnidaria: Hydroids, Bryozoa			1-20	FALSE	FALSE	FALSE	FALSE	FALSE	FALSE	FALSE	FALSE	FALSE	FALSE	FALSE	FALSE	FALSE	FALSE	FALSE	FALSE	FALSE	FALSE	FALSE	FALSE	FALSE	FALSE	FALSE
FlindersCMReast_shelfreef_09_GRTS_northernlines	31_4	9	2378	PR_20130608_021445_048_LC16.tif	148.755	-40.602	68.292	2.095	Single Burrow (81 001006)	Justin	Unconsolidated|Sand/Mud|		41-60	Consolidated|Rock|		41-60	Low/ Moderate	Bioturbated	Cnidaria: Hydroids, Bryozoa			21-40	Sponges	Branching, Massive Simple, Errect Simple, Cup/Goblet, Laminar		21-40	FALSE	FALSE	FALSE	FALSE	TRUE	FALSE	FALSE	TRUE	FALSE	FALSE	FALSE	FALSE	FALSE	FALSE	FALSE	FALSE	FALSE	FALSE	FALSE	FALSE	FALSE	FALSE	FALSE
FlindersCMReast_shelfreef_10_GRTS_southernlines	19_3	5	2246	PR_20130609_001743_160_LC16.tif	148.755	-40.6191	74.6718	1.988	Single Burrow (81 001006)	Justin	Unconsolidated|Sand/Mud|		81-100	Unconsolidated|Pebble/Gravel|Pebble		1-20	Flat	Bioturbated	Cnidaria: Hydroids, Bryozoa			1-20	Echinoderms: Sea urchins	Heart Urchin		1-20	FALSE	FALSE	FALSE	FALSE	FALSE	FALSE	FALSE	FALSE	FALSE	FALSE	FALSE	FALSE	FALSE	FALSE	FALSE	FALSE	FALSE	FALSE	FALSE	FALSE	FALSE	FALSE	FALSE
FlindersCMReast_shelfreef_10_GRTS_southernlines	7_3	19	936	PR_20130609_063158_061_LC16.tif	148.756	-40.6396	84.7309	1.99		Justin	Unconsolidated|Sand/Mud|		81-100				Flat	None	No Visible Biota			81-100					FALSE	FALSE	FALSE	FALSE	FALSE	FALSE	FALSE	FALSE	FALSE	FALSE	FALSE	FALSE	FALSE	FALSE	FALSE	FALSE	FALSE	FALSE	FALSE	FALSE	FALSE	FALSE	FALSE
FlindersCMReast_shelfreef_10_GRTS_southernlines	13_2	6	2197	PR_20130609_031123_878_LC16.tif	148.756	-40.6283	77.6451	1.99		Justin	Unconsolidated|Sand/Mud|		81-100	Unconsolidated|Pebble/Gravel|Pebble		1-20	Flat	None	Cnidaria: Hydroids, Bryozoa			1-20					FALSE	FALSE	FALSE	FALSE	FALSE	FALSE	FALSE	FALSE	FALSE	FALSE	FALSE	FALSE	FALSE	FALSE	FALSE	FALSE	FALSE	FALSE	FALSE	FALSE	FALSE	FALSE	FALSE
FlindersCMReast_shelfreef_10_GRTS_southernlines	19_4	6	817	PR_20130609_004743_562_LC16.tif	148.756	-40.6218	72.9292	2.05	Fish: Caesioperca lepidoptera	Justin	Unconsolidated|Sand/Mud|	Veneer	41-60	Consolidated|Rock|		41-60	Low/ Moderate	None	Sponges	Massive Simple, Branching, Encrusting, Creeping/Remose, Cup/Goblet		41-60	Cnidaria: Hydroids, Bryozoa			41-60	TRUE	TRUE	FALSE	FALSE	TRUE	FALSE	TRUE	FALSE	FALSE	FALSE	FALSE	FALSE	FALSE	FALSE	FALSE	FALSE	FALSE	FALSE	FALSE	FALSE	FALSE	FALSE	FALSE
FlindersCMReast_shelfreef_09_GRTS_northernlines	19_1	28	824	PR_20130608_072807_648_LC16.tif	148.756	-40.618	73.9855	2.24		Justin	Unconsolidated|Sand/Mud|		81-100				Flat	2D ripples/ waves	Cnidaria: Hydroids, Bryozoa			1-20					FALSE	FALSE	FALSE	FALSE	FALSE	FALSE	FALSE	FALSE	FALSE	FALSE	FALSE	FALSE	FALSE	FALSE	FALSE	FALSE	FALSE	FALSE	FALSE	FALSE	FALSE	FALSE	FALSE
FlindersCMReast_shelfreef_10_GRTS_southernlines	7_2	7	2144	PR_20130609_060233_556_LC16.tif	148.756	-40.6374	83.6261	2.01	Single Burrow (81 001006)	Justin	Unconsolidated|Sand/Mud|		81-100				Flat	Bioturbated	No Visible Biota			81-100					FALSE	FALSE	FALSE	FALSE	FALSE	FALSE	FALSE	FALSE	FALSE	FALSE	FALSE	FALSE	FALSE	FALSE	FALSE	FALSE	FALSE	FALSE	FALSE	FALSE	FALSE	FALSE	FALSE
FlindersCMReast_shelfreef_10_GRTS_southernlines	13_4	20	852	PR_20130609_021644_637_LC16.tif	148.756	-40.627	77.0859	2.02	Single Burrow (81 001006)	Justin	Unconsolidated|Sand/Mud|		81-100				Flat	Bioturbated	Cnidaria: Hydroids, Bryozoa			1-20					FALSE	FALSE	FALSE	FALSE	FALSE	FALSE	FALSE	FALSE	FALSE	FALSE	FALSE	FALSE	FALSE	FALSE	FALSE	FALSE	FALSE	FALSE	FALSE	FALSE	FALSE	FALSE	FALSE
FlindersCMReast_shelfreef_09_GRTS_northernlines	19_1	12	812	PR_20130608_072759_657_LC16.tif	148.756	-40.618	74.4004	2.033		Justin	Unconsolidated|Sand/Mud|		81-100				Flat	2D ripples/ waves	Crustacea	Hermit Crab		1-20	Cnidaria: Hydroids, Bryozoa			1-20	FALSE	FALSE	FALSE	FALSE	FALSE	FALSE	FALSE	FALSE	FALSE	FALSE	FALSE	FALSE	FALSE	FALSE	FALSE	FALSE	FALSE	FALSE	FALSE	FALSE	FALSE	FALSE	FALSE
FlindersCMReast_shelfreef_10_GRTS_southernlines	13_3	5	2253	PR_20130609_015120_265_LC16.tif	148.756	-40.6253	77.2427	1.843		Justin	Unconsolidated|Sand/Mud|	Veneer	81-100				Flat	None	Cnidaria: Hydroids, Bryozoa			21-40	Sponges	Branching, Massive Simple		1-20	FALSE	FALSE	FALSE	FALSE	TRUE	FALSE	TRUE	TRUE	FALSE	FALSE	FALSE	FALSE	FALSE	FALSE	FALSE	FALSE	FALSE	FALSE	FALSE	FALSE	FALSE	FALSE	FALSE
FlindersCMReast_shelfreef_10_GRTS_southernlines	19_4	22	793	PR_20130609_004727_579_LC16.tif	148.756	-40.6218	73.053	2.183	Fish: Caesioperca lepidoptera	Justin	Unconsolidated|Sand/Mud|		41-60	Consolidated|Rock|		41-60	Low/ Moderate	None	Cnidaria: Hydroids, Bryozoa			61-80	Sponges	Branching, Massive Simple, Creeping/Remose, Cup/Goblet, Laminar		41-60	TRUE	FALSE	FALSE	FALSE	TRUE	FALSE	FALSE	FALSE	FALSE	FALSE	FALSE	FALSE	FALSE	FALSE	FALSE	FALSE	FALSE	FALSE	FALSE	FALSE	FALSE	FALSE	FALSE
FlindersCMReast_shelfreef_09_GRTS_northernlines	31_2	6	662	PR_20130608_010219_113_LC16.tif	148.756	-40.5989	70.311	2.04	Single Burrow (81 001006)	Justin	Unconsolidated|Sand/Mud|		81-100	Unconsolidated|Pebble/Gravel|Pebble		1-20	Flat	Bioturbated	Cnidaria: Hydroids, Bryozoa			1-20					FALSE	FALSE	FALSE	FALSE	FALSE	FALSE	FALSE	FALSE	FALSE	FALSE	FALSE	FALSE	FALSE	FALSE	FALSE	FALSE	FALSE	FALSE	FALSE	FALSE	FALSE	FALSE	FALSE
FlindersCMReast_shelfreef_10_GRTS_southernlines	13_1	11	815	PR_20130609_033054_668_LC16.tif	148.756	-40.6283	77.9752	2.03		Justin	Unconsolidated|Sand/Mud|		81-100	Unconsolidated|Pebble/Gravel|Pebble		1-20	Flat	None	Cnidaria: Hydroids, Bryozoa			1-20	Sponges	Encrusting		1-20	FALSE	FALSE	FALSE	FALSE	FALSE	FALSE	FALSE	FALSE	FALSE	FALSE	FALSE	FALSE	FALSE	FALSE	FALSE	FALSE	FALSE	FALSE	FALSE	FALSE	FALSE	FALSE	FALSE
FlindersCMReast_shelfreef_10_GRTS_southernlines	13_2	22	2239	PR_20130609_031151_848_LC16.tif	148.756	-40.6283	78.0132	2.013		Justin	Unconsolidated|Sand/Mud|		81-100				Flat	None	Worms	Tube Worm		1-20					FALSE	FALSE	FALSE	FALSE	FALSE	FALSE	FALSE	FALSE	FALSE	FALSE	FALSE	FALSE	FALSE	FALSE	FALSE	FALSE	FALSE	FALSE	FALSE	FALSE	FALSE	FALSE	FALSE
FlindersCMReast_shelfreef_09_GRTS_northernlines	31_4	25	2437	PR_20130608_021524_338_LC16.tif	148.756	-40.602	67.7524	2.01	Single Burrow (81 001006), A few Dead Bivalve	Justin	Unconsolidated|Sand/Mud|		81-100	Unconsolidated|Pebble/Gravel|Pebble		1-20	Flat	Bioturbated	Cnidaria: Hydroids, Bryozoa			1-20					FALSE	FALSE	FALSE	FALSE	FALSE	FALSE	FALSE	FALSE	FALSE	FALSE	FALSE	FALSE	FALSE	FALSE	FALSE	FALSE	FALSE	FALSE	FALSE	FALSE	FALSE	FALSE	FALSE
FlindersCMReast_shelfreef_09_GRTS_northernlines	31_3	19	703	PR_20130608_023252_041_LC16.tif	148.756	-40.6025	67.559	1.975	Single Burrow (81 001006)	Justin	Unconsolidated|Sand/Mud|		81-100				Flat	Bioturbated	Cnidaria: Hydroids, Bryozoa			1-20					FALSE	FALSE	FALSE	FALSE	FALSE	FALSE	FALSE	FALSE	FALSE	FALSE	FALSE	FALSE	FALSE	FALSE	FALSE	FALSE	FALSE	FALSE	FALSE	FALSE	FALSE	FALSE	FALSE
FlindersCMReast_shelfreef_09_GRTS_northernlines	25_1	1	2427	PR_20130608_034854_619_LC16.tif	148.756	-40.6066	67.5661	2.205	Fish: Caesioperca lepidoptera, Single Burrow (81 001006)	Justin	Unconsolidated|Sand/Mud|		81-100				Flat	Bioturbated	Cnidaria: Hydroids, Bryozoa			1-20	Sponges	Massive Simple		1-20	TRUE	FALSE	FALSE	FALSE	FALSE	FALSE	FALSE	FALSE	FALSE	FALSE	FALSE	FALSE	FALSE	FALSE	FALSE	FALSE	FALSE	FALSE	FALSE	FALSE	FALSE	FALSE	FALSE
FlindersCMReast_shelfreef_10_GRTS_southernlines	13_1	27	791	PR_20130609_033038_685_LC16.tif	148.756	-40.6283	78.1978	2		Justin	Unconsolidated|Sand/Mud|		81-100				Flat	None	Cnidaria: Hydroids, Bryozoa			1-20					FALSE	FALSE	FALSE	FALSE	FALSE	FALSE	FALSE	FALSE	FALSE	FALSE	FALSE	FALSE	FALSE	FALSE	FALSE	FALSE	FALSE	FALSE	FALSE	FALSE	FALSE	FALSE	FALSE
FlindersCMReast_shelfreef_10_GRTS_southernlines	19_3	10	2318	PR_20130609_001831_108_LC16.tif	148.756	-40.6191	75.1278	1.968	Single Burrow (81 001006)	Justin	Unconsolidated|Sand/Mud|		81-100				Flat	Bioturbated	Cnidaria: Hydroids, Bryozoa			1-20	Echinoderms: Sea urchins	Heart Urchin		1-20	FALSE	FALSE	FALSE	FALSE	FALSE	FALSE	FALSE	FALSE	FALSE	FALSE	FALSE	FALSE	FALSE	FALSE	FALSE	FALSE	FALSE	FALSE	FALSE	FALSE	FALSE	FALSE	FALSE
FlindersCMReast_shelfreef_10_GRTS_southernlines	7_4	11	2234	PR_20130609_044245_785_LC16.tif	148.756	-40.6342	81.5139	2	Single Burrow (81 001006)	Justin	Unconsolidated|Sand/Mud|		81-100				Flat	Bioturbated	No Visible Biota			81-100					FALSE	FALSE	FALSE	FALSE	FALSE	FALSE	FALSE	FALSE	FALSE	FALSE	FALSE	FALSE	FALSE	FALSE	FALSE	FALSE	FALSE	FALSE	FALSE	FALSE	FALSE	FALSE	FALSE
FlindersCMReast_shelfreef_09_GRTS_northernlines	19_2	16	2408	PR_20130608_065030_112_LC16.tif	148.756	-40.614	73.9694	1.968	Single Burrow (81 001006)	Justin	Unconsolidated|Sand/Mud|		81-100				Flat	Bioturbated	Cnidaria: Hydroids, Bryozoa			1-20	Molluscs: Bivalves	Scallop (Maybe Dead)		1-20	FALSE	FALSE	FALSE	FALSE	FALSE	FALSE	FALSE	FALSE	FALSE	FALSE	FALSE	FALSE	FALSE	FALSE	FALSE	FALSE	FALSE	FALSE	FALSE	FALSE	FALSE	TRUE	FALSE
FlindersCMReast_shelfreef_10_GRTS_southernlines	13_4	4	793	PR_20130609_021605_346_LC16.tif	148.756	-40.627	77.6743	1.983		Justin	Unconsolidated|Sand/Mud|		81-100	Unconsolidated|Pebble/Gravel|Pebble		1-20	Flat	None	Cnidaria: Hydroids, Bryozoa			1-20	Crustacea	Hermit Crab		1-20	FALSE	FALSE	FALSE	FALSE	FALSE	FALSE	FALSE	FALSE	FALSE	FALSE	FALSE	FALSE	FALSE	FALSE	FALSE	FALSE	FALSE	FALSE	FALSE	FALSE	FALSE	TRUE	FALSE
FlindersCMReast_shelfreef_09_GRTS_northernlines	25_4	28	2426	PR_20130608_051801_897_LC16.tif	148.756	-40.61	70.6751	2.067	Single Burrow (81 001006)	Justin	Unconsolidated|Sand/Mud|	Veneer	81-100				Flat	Bioturbated	Cnidaria: Hydroids, Bryozoa			1-20	Cnidaria: Corals: Black & Octocorals	Whips		1-20	FALSE	FALSE	FALSE	FALSE	FALSE	FALSE	FALSE	TRUE	TRUE	FALSE	FALSE	FALSE	FALSE	FALSE	FALSE	FALSE	FALSE	FALSE	FALSE	FALSE	FALSE	TRUE	FALSE
FlindersCMReast_shelfreef_10_GRTS_southernlines	7_3	3	853	PR_20130609_063102_787_LC16.tif	148.756	-40.6396	85.143	2	Single Burrow (81 001006)	Justin	Unconsolidated|Sand/Mud|		81-100				Flat	Bioturbated	Jellies	Salp		1-20					FALSE	FALSE	FALSE	FALSE	FALSE	FALSE	FALSE	FALSE	FALSE	FALSE	FALSE	FALSE	FALSE	FALSE	FALSE	FALSE	FALSE	FALSE	FALSE	FALSE	FALSE	FALSE	FALSE
FlindersCMReast_shelfreef_09_GRTS_northernlines	31_4	13	2478	PR_20130608_021551_642_LC16.tif	148.756	-40.602	67.631	2		Justin	Unconsolidated|Sand/Mud|	Veneer	81-100				Flat	None	Sponges	Branching, Massive Simple		1-20	Cnidaria: Hydroids, Bryozoa			1-20	FALSE	FALSE	FALSE	FALSE	TRUE	FALSE	TRUE	TRUE	FALSE	FALSE	FALSE	FALSE	FALSE	FALSE	FALSE	FALSE	FALSE	FALSE	FALSE	FALSE	FALSE	FALSE	FALSE
FlindersCMReast_shelfreef_10_GRTS_southernlines	7_1	8	835	PR_20130609_051210_926_LC16.tif	148.756	-40.6369	83.5741	1.99		Justin	Unconsolidated|Sand/Mud|		81-100				Flat	None	No Visible Biota			81-100					FALSE	FALSE	FALSE	FALSE	FALSE	FALSE	FALSE	FALSE	FALSE	FALSE	FALSE	FALSE	FALSE	FALSE	FALSE	FALSE	FALSE	FALSE	FALSE	FALSE	FALSE	FALSE	FALSE
FlindersCMReast_shelfreef_10_GRTS_southernlines	7_4	27	2258	PR_20130609_044301_768_LC16.tif	148.756	-40.6342	81.6533	1.98		Justin	Unconsolidated|Sand/Mud|		81-100				Flat	None	No Visible Biota			81-100					FALSE	FALSE	FALSE	FALSE	FALSE	FALSE	FALSE	FALSE	FALSE	FALSE	FALSE	FALSE	FALSE	FALSE	FALSE	FALSE	FALSE	FALSE	FALSE	FALSE	FALSE	FALSE	FALSE
FlindersCMReast_shelfreef_10_GRTS_southernlines	19_4	13	730	PR_20130609_004645_624_LC16.tif	148.756	-40.6218	74.5979	1.948		Justin	Unconsolidated|Sand/Mud|	Veneer	81-100				Flat	None	Sponges	Branching, Massive Simple		21-40	Cnidaria: Hydroids, Bryozoa			21-40	FALSE	TRUE	FALSE	FALSE	TRUE	FALSE	TRUE	TRUE	TRUE	FALSE	FALSE	FALSE	FALSE	FALSE	FALSE	FALSE	FALSE	FALSE	FALSE	FALSE	FALSE	FALSE	FALSE
FlindersCMReast_shelfreef_09_GRTS_northernlines	31_3	3	638	PR_20130608_023208_754_LC16.tif	148.756	-40.6025	67.5926	2.02		Justin	Unconsolidated|Sand/Mud|		81-100				Flat	None	Cnidaria: Hydroids, Bryozoa			1-20					FALSE	FALSE	FALSE	FALSE	FALSE	FALSE	FALSE	FALSE	FALSE	FALSE	FALSE	FALSE	FALSE	FALSE	FALSE	FALSE	FALSE	FALSE	FALSE	FALSE	FALSE	FALSE	FALSE
FlindersCMReast_shelfreef_09_GRTS_northernlines	25_2	18	677	PR_20130608_041354_171_LC16.tif	148.756	-40.6084	69.1675	1.99	Single Burrow (81 001006)	Justin	Unconsolidated|Sand/Mud|		81-100				Flat	Bioturbated	Cnidaria: Hydroids, Bryozoa			1-20	Sponges	Massive Simple		1-20	FALSE	FALSE	FALSE	FALSE	FALSE	FALSE	FALSE	FALSE	FALSE	FALSE	FALSE	FALSE	FALSE	FALSE	FALSE	FALSE	FALSE	FALSE	FALSE	FALSE	FALSE	FALSE	FALSE
FlindersCMReast_shelfreef_10_GRTS_southernlines	13_2	9	2318	PR_20130609_031244_458_LC16.tif	148.756	-40.6283	78.6531	2.03		Justin	Unconsolidated|Sand/Mud|		81-100	Unconsolidated|Pebble/Gravel|Pebble		1-20	Flat	None	Cnidaria: Hydroids, Bryozoa			1-20					FALSE	FALSE	FALSE	FALSE	FALSE	FALSE	FALSE	FALSE	FALSE	FALSE	FALSE	FALSE	FALSE	FALSE	FALSE	FALSE	FALSE	FALSE	FALSE	FALSE	FALSE	FALSE	FALSE
FlindersCMReast_shelfreef_09_GRTS_northernlines	25_1	17	2493	PR_20130608_034938_571_LC16.tif	148.756	-40.6066	68.2613	2.105	Fish: Helicolenus percoides	Justin	Unconsolidated|Sand/Mud|		81-100				Flat	None	Cnidaria: Hydroids, Bryozoa			1-20					TRUE	FALSE	FALSE	FALSE	FALSE	FALSE	FALSE	FALSE	FALSE	FALSE	FALSE	FALSE	FALSE	FALSE	FALSE	FALSE	FALSE	FALSE	FALSE	FALSE	FALSE	FALSE	FALSE
FlindersCMReast_shelfreef_09_GRTS_northernlines	25_3	23	668	PR_20130608_055330_198_LC16.tif	148.756	-40.6135	73.6391	2.09	Single Burrow (81 001006)	Justin	Unconsolidated|Sand/Mud|		81-100				Flat	Bioturbated	Cnidaria: Hydroids, Bryozoa			1-20	Sponges	Massive Simple		1-20	FALSE	FALSE	FALSE	FALSE	FALSE	FALSE	FALSE	FALSE	FALSE	FALSE	FALSE	FALSE	FALSE	FALSE	FALSE	FALSE	FALSE	FALSE	FALSE	FALSE	FALSE	FALSE	FALSE
FlindersCMReast_shelfreef_10_GRTS_southernlines	19_4	29	693	PR_20130609_004620_984_LC16.tif	148.756	-40.6218	74.3964	2.083		Justin	Unconsolidated|Sand/Mud|	Veneer	81-100	Consolidated|Rock|		1-20	Flat	None	Cnidaria: Hydroids, Bryozoa			1-20	Sponges	Branching, Massive Simple, Tubes & Chinmeys, Encrusting		1-20	FALSE	FALSE	FALSE	FALSE	TRUE	FALSE	TRUE	TRUE	FALSE	FALSE	FALSE	FALSE	FALSE	FALSE	FALSE	FALSE	FALSE	FALSE	FALSE	FALSE	FALSE	FALSE	FALSE
FlindersCMReast_shelfreef_10_GRTS_southernlines	7_2	19	2263	PR_20130609_060352_804_LC16.tif	148.756	-40.6374	84.2261	2.02	Single Burrow (81 001006)	Justin	Unconsolidated|Sand/Mud|		81-100				Flat	Bioturbated	No Visible Biota			81-100					FALSE	FALSE	FALSE	FALSE	FALSE	FALSE	FALSE	FALSE	FALSE	FALSE	FALSE	FALSE	FALSE	FALSE	FALSE	FALSE	FALSE	FALSE	FALSE	FALSE	FALSE	FALSE	FALSE
FlindersCMReast_shelfreef_10_GRTS_southernlines	13_4	19	727	PR_20130609_021521_393_LC16.tif	148.756	-40.627	78.2345	1.99		Justin	Unconsolidated|Sand/Mud|		81-100				Flat	None	Cnidaria: Hydroids, Bryozoa			21-40	Sponges	Massive Simple		1-20	FALSE	FALSE	FALSE	FALSE	FALSE	FALSE	FALSE	FALSE	FALSE	FALSE	FALSE	FALSE	FALSE	FALSE	FALSE	FALSE	FALSE	FALSE	FALSE	FALSE	FALSE	FALSE	FALSE
FlindersCMReast_shelfreef_10_GRTS_southernlines	7_1	24	787	PR_20130609_051138_960_LC16.tif	148.756	-40.6369	83.8309	2	Single Burrow (81 001006)	Justin	Unconsolidated|Sand/Mud|		81-100				Flat	Bioturbated	No Visible Biota			81-100					FALSE	FALSE	FALSE	FALSE	FALSE	FALSE	FALSE	FALSE	FALSE	FALSE	FALSE	FALSE	FALSE	FALSE	FALSE	FALSE	FALSE	FALSE	FALSE	FALSE	FALSE	FALSE	FALSE
FlindersCMReast_shelfreef_09_GRTS_northernlines	31_4	29	2544	PR_20130608_021635_594_LC16.tif	148.756	-40.602	67.8874	1.968	A few Dead Bivalve	Justin	Unconsolidated|Sand/Mud|		81-100	Unconsolidated|Pebble/Gravel|Pebble		1-20	Flat	None	Cnidaria: Hydroids, Bryozoa			1-20	Cnidaria: Corals: Stony corals			1-20	FALSE	FALSE	FALSE	FALSE	FALSE	FALSE	FALSE	FALSE	FALSE	FALSE	FALSE	FALSE	FALSE	FALSE	FALSE	FALSE	FALSE	FALSE	FALSE	FALSE	FALSE	FALSE	FALSE
FlindersCMReast_shelfreef_09_GRTS_northernlines	25_2	2	632	PR_20130608_041324_203_LC16.tif	148.756	-40.6084	69.2658	2.115	Single Burrow (81 001006)	Justin	Unconsolidated|Sand/Mud|		81-100				Flat	Bioturbated	Cnidaria: Hydroids, Bryozoa			1-20	Cnidaria: Corals: Stony corals			1-20	FALSE	FALSE	FALSE	FALSE	FALSE	FALSE	FALSE	FALSE	FALSE	FALSE	FALSE	FALSE	FALSE	FALSE	FALSE	FALSE	FALSE	FALSE	FALSE	FALSE	FALSE	FALSE	FALSE
FlindersCMReast_shelfreef_10_GRTS_southernlines	13_3	26	2382	PR_20130609_015246_172_LC16.tif	148.756	-40.6253	78.4735	1.985	Single Burrow (81 001006)	Justin	Unconsolidated|Sand/Mud|		81-100				Flat	Bioturbated	No Visible Biota			81-100					FALSE	FALSE	FALSE	FALSE	FALSE	FALSE	FALSE	FALSE	FALSE	FALSE	FALSE	FALSE	FALSE	FALSE	FALSE	FALSE	FALSE	FALSE	FALSE	FALSE	FALSE	FALSE	FALSE
FlindersCMReast_shelfreef_09_GRTS_northernlines	25_3	7	625	PR_20130608_055301_562_LC16.tif	148.756	-40.6135	73.8615	2.01	Single Burrow (81 001006)	Justin	Unconsolidated|Sand/Mud|		81-100				Flat	Bioturbated	Cnidaria: Hydroids, Bryozoa			1-20	Ascidians	Unstalked Solitary		1-20	FALSE	FALSE	FALSE	FALSE	FALSE	FALSE	FALSE	FALSE	FALSE	FALSE	FALSE	FALSE	FALSE	FALSE	FALSE	FALSE	FALSE	FALSE	FALSE	FALSE	FALSE	TRUE	FALSE
FlindersCMReast_shelfreef_10_GRTS_southernlines	13_4	3	691	PR_20130609_021457_419_LC16.tif	148.756	-40.627	78.4448	2.01		Justin	Unconsolidated|Sand/Mud|		81-100				Flat	None	Cnidaria: Hydroids, Bryozoa			21-40	Crustacea	Hermit Crab		1-20	FALSE	FALSE	FALSE	FALSE	FALSE	FALSE	FALSE	FALSE	FALSE	FALSE	FALSE	FALSE	FALSE	FALSE	FALSE	FALSE	FALSE	FALSE	FALSE	FALSE	FALSE	FALSE	FALSE
FlindersCMReast_shelfreef_09_GRTS_northernlines	31_1	12	2587	PR_20130608_003805_779_LC16.tif	148.756	-40.5964	69.3856	2.02	Fish: Lepidotrigla vanessa, A few Dead Bivalve	Justin	Unconsolidated|Sand/Mud|		81-100				Flat	None	Cnidaria: Hydroids, Bryozoa			1-20					TRUE	FALSE	FALSE	FALSE	FALSE	FALSE	FALSE	FALSE	FALSE	FALSE	FALSE	FALSE	FALSE	FALSE	FALSE	FALSE	FALSE	FALSE	FALSE	FALSE	FALSE	FALSE	FALSE
FlindersCMReast_shelfreef_09_GRTS_northernlines	31_2	2	502	PR_20130608_010032_561_LC16.tif	148.756	-40.5988	70.4821	2.03	Single Burrow (81 001006), Dead Scallop	Justin	Unconsolidated|Sand/Mud|		81-100				Flat	Bioturbated	Cnidaria: Hydroids, Bryozoa			1-20					FALSE	FALSE	FALSE	FALSE	FALSE	FALSE	FALSE	FALSE	FALSE	FALSE	FALSE	FALSE	FALSE	FALSE	FALSE	FALSE	FALSE	FALSE	FALSE	FALSE	FALSE	FALSE	FALSE
FlindersCMReast_shelfreef_09_GRTS_northernlines	25_1	5	2547	PR_20130608_035014_532_LC16.tif	148.756	-40.6066	68.6782	1.905		Justin	Unconsolidated|Sand/Mud|		81-100	Unconsolidated|Pebble/Gravel|Pebble		1-20	Flat	None	Cnidaria: Hydroids, Bryozoa			1-20					FALSE	FALSE	FALSE	FALSE	FALSE	FALSE	FALSE	FALSE	FALSE	FALSE	FALSE	FALSE	FALSE	FALSE	FALSE	FALSE	FALSE	FALSE	FALSE	FALSE	FALSE	FALSE	FALSE
FlindersCMReast_shelfreef_09_GRTS_northernlines	19_1	27	640	PR_20130608_072605_115_LC16.tif	148.756	-40.618	75.7924	2.118	Single Burrow (81 001006), Dead Scallop	Justin	Unconsolidated|Sand/Mud|		81-100				Flat	Bioturbated	Cnidaria: Hydroids, Bryozoa			1-20					FALSE	FALSE	FALSE	FALSE	FALSE	FALSE	FALSE	FALSE	FALSE	FALSE	FALSE	FALSE	FALSE	FALSE	FALSE	FALSE	FALSE	FALSE	FALSE	FALSE	FALSE	FALSE	FALSE
FlindersCMReast_shelfreef_10_GRTS_southernlines	19_3	22	2442	PR_20130609_001953_686_LC16.tif	148.756	-40.6191	76.2161	2.01		Justin	Unconsolidated|Sand/Mud|		81-100				Flat	None	Echinoderms: Sea urchins	Heart Urchin		1-20	Cnidaria: Hydroids, Bryozoa			1-20	FALSE	FALSE	FALSE	FALSE	FALSE	FALSE	FALSE	FALSE	FALSE	FALSE	FALSE	FALSE	FALSE	FALSE	FALSE	FALSE	FALSE	FALSE	FALSE	FALSE	FALSE	FALSE	FALSE
FlindersCMReast_shelfreef_09_GRTS_northernlines	25_2	6	585	PR_20130608_041252_904_LC16.tif	148.756	-40.6084	69.6493	2.125	Single Burrow (81 001006)	Justin	Unconsolidated|Sand/Mud|	Veneer	81-100				Flat	Bioturbated	Cnidaria: Hydroids, Bryozoa			1-20	Sponges	Branching, Massive Simple, Encrusting		1-20	FALSE	FALSE	FALSE	FALSE	FALSE	FALSE	FALSE	TRUE	FALSE	FALSE	FALSE	FALSE	FALSE	FALSE	FALSE	FALSE	FALSE	FALSE	FALSE	FALSE	FALSE	FALSE	FALSE
FlindersCMReast_shelfreef_10_GRTS_southernlines	13_2	5	2391	PR_20130609_031333_072_LC16.tif	148.756	-40.6283	79.2901	1.98		Justin	Unconsolidated|Sand/Mud|		81-100				Flat	None	No Visible Biota			81-100					FALSE	FALSE	FALSE	FALSE	FALSE	FALSE	FALSE	FALSE	FALSE	FALSE	FALSE	FALSE	FALSE	FALSE	FALSE	FALSE	FALSE	FALSE	FALSE	FALSE	FALSE	FALSE	FALSE
FlindersCMReast_shelfreef_09_GRTS_northernlines	31_2	18	475	PR_20130608_010014_581_LC16.tif	148.756	-40.5988	70.5311	1.965	Single Burrow (81 001006), A few Dead Bivalve	Justin	Unconsolidated|Sand/Mud|		81-100				Flat	Bioturbated	Cnidaria: Hydroids, Bryozoa			1-20					FALSE	FALSE	FALSE	FALSE	FALSE	FALSE	FALSE	FALSE	FALSE	FALSE	FALSE	FALSE	FALSE	FALSE	FALSE	FALSE	FALSE	FALSE	FALSE	FALSE	FALSE	FALSE	FALSE
FlindersCMReast_shelfreef_09_GRTS_northernlines	31_1	28	2617	PR_20130608_003825_757_LC16.tif	148.756	-40.5964	69.2754	1.99		Justin	Unconsolidated|Sand/Mud|		81-100				Flat	None	Cnidaria: Hydroids, Bryozoa			1-20					FALSE	FALSE	FALSE	FALSE	FALSE	FALSE	FALSE	FALSE	FALSE	FALSE	FALSE	FALSE	FALSE	FALSE	FALSE	FALSE	FALSE	FALSE	FALSE	FALSE	FALSE	FALSE	FALSE
FlindersCMReast_shelfreef_10_GRTS_southernlines	13_3	10	2429	PR_20130609_015317_472_LC16.tif	148.756	-40.6253	78.8015	1.985		Justin	Unconsolidated|Sand/Mud|		81-100				Flat	None	No Visible Biota			81-100					FALSE	FALSE	FALSE	FALSE	FALSE	FALSE	FALSE	FALSE	FALSE	FALSE	FALSE	FALSE	FALSE	FALSE	FALSE	FALSE	FALSE	FALSE	FALSE	FALSE	FALSE	FALSE	FALSE
FlindersCMReast_shelfreef_10_GRTS_southernlines	7_1	19	717	PR_20130609_051052_344_LC16.tif	148.756	-40.6369	84.2846	1.97		Justin	Unconsolidated|Sand/Mud|		81-100				Flat	None	No Visible Biota			81-100					FALSE	FALSE	FALSE	FALSE	FALSE	FALSE	FALSE	FALSE	FALSE	FALSE	FALSE	FALSE	FALSE	FALSE	FALSE	FALSE	FALSE	FALSE	FALSE	FALSE	FALSE	FALSE	FALSE
FlindersCMReast_shelfreef_09_GRTS_northernlines	25_1	21	2582	PR_20130608_035037_840_LC16.tif	148.756	-40.6066	68.4555	2.067		Justin	Unconsolidated|Sand/Mud|	Veneer	81-100				Flat	None	Sponges	Branching, Massive Simple, Errect Simple, Tubes & Chinmeys, Laminar		21-40	Cnidaria: Hydroids, Bryozoa			1-20	FALSE	TRUE	FALSE	FALSE	TRUE	FALSE	TRUE	TRUE	FALSE	FALSE	FALSE	FALSE	FALSE	FALSE	FALSE	FALSE	FALSE	FALSE	FALSE	FALSE	FALSE	FALSE	FALSE
FlindersCMReast_shelfreef_10_GRTS_southernlines	7_3	24	718	PR_20130609_062932_884_LC16.tif	148.756	-40.6396	85.9771	1.97	Dead Bivalves	Justin	Unconsolidated|Sand/Mud|		81-100	Unconsolidated|Pebble/Gravel|Biogenic| Screwshells		1-20	Flat	None	Cnidaria: Hydroids, Bryozoa			1-20					FALSE	FALSE	FALSE	FALSE	FALSE	FALSE	FALSE	FALSE	FALSE	FALSE	FALSE	FALSE	FALSE	FALSE	FALSE	FALSE	FALSE	FALSE	FALSE	FALSE	FALSE	FALSE	FALSE
FlindersCMReast_shelfreef_09_GRTS_northernlines	19_1	11	603	PR_20130608_072540_475_LC16.tif	148.756	-40.618	76.2632	2.04	Single Burrow (81 001006)	Justin	Unconsolidated|Sand/Mud|		81-100				Flat	Bioturbated	Cnidaria: Hydroids, Bryozoa			1-20					FALSE	FALSE	FALSE	FALSE	FALSE	FALSE	FALSE	FALSE	FALSE	FALSE	FALSE	FALSE	FALSE	FALSE	FALSE	FALSE	FALSE	FALSE	FALSE	FALSE	FALSE	FALSE	FALSE
FlindersCMReast_shelfreef_10_GRTS_southernlines	7_4	20	2387	PR_20130609_044427_676_LC16.tif	148.756	-40.6342	82.3568	2.01		Justin	Unconsolidated|Sand/Mud|		81-100	Unconsolidated|Pebble/Gravel|Pebble		1-20	Flat	None	Cnidaria: Hydroids, Bryozoa			1-20					FALSE	FALSE	FALSE	FALSE	FALSE	FALSE	FALSE	FALSE	FALSE	FALSE	FALSE	FALSE	FALSE	FALSE	FALSE	FALSE	FALSE	FALSE	FALSE	FALSE	FALSE	FALSE	FALSE
FlindersCMReast_shelfreef_10_GRTS_southernlines	13_1	28	624	PR_20130609_032847_472_LC16.tif	148.756	-40.6284	79.6749	2.002		Justin	Unconsolidated|Sand/Mud|		81-100				Flat	None	No Visible Biota			81-100					FALSE	FALSE	FALSE	FALSE	FALSE	FALSE	FALSE	FALSE	FALSE	FALSE	FALSE	FALSE	FALSE	FALSE	FALSE	FALSE	FALSE	FALSE	FALSE	FALSE	FALSE	FALSE	FALSE
FlindersCMReast_shelfreef_09_GRTS_northernlines	19_2	12	2568	PR_20130608_065216_663_LC16.tif	148.756	-40.614	74.5524	2.025		Justin	Unconsolidated|Sand/Mud|		81-100				Flat	None	Cnidaria: Hydroids, Bryozoa			21-40					FALSE	FALSE	FALSE	FALSE	FALSE	FALSE	FALSE	FALSE	FALSE	FALSE	FALSE	FALSE	FALSE	FALSE	FALSE	FALSE	FALSE	FALSE	FALSE	FALSE	FALSE	FALSE	FALSE
FlindersCMReast_shelfreef_09_GRTS_northernlines	31_3	23	482	PR_20130608_023024_869_LC16.tif	148.756	-40.6025	67.8752	2.03	Single Burrow (81 001006)	Justin	Unconsolidated|Sand/Mud|		81-100	Unconsolidated|Pebble/Gravel|Pebble		1-20	Flat	Bioturbated	Cnidaria: Hydroids, Bryozoa			1-20					FALSE	FALSE	FALSE	FALSE	FALSE	FALSE	FALSE	FALSE	FALSE	FALSE	FALSE	FALSE	FALSE	FALSE	FALSE	FALSE	FALSE	FALSE	FALSE	FALSE	FALSE	FALSE	FALSE
FlindersCMReast_shelfreef_10_GRTS_southernlines	13_2	21	2439	PR_20130609_031405_038_LC16.tif	148.756	-40.6283	79.7002	2.01		Justin	Unconsolidated|Sand/Mud|		81-100				Flat	None	No Visible Biota			81-100					FALSE	FALSE	FALSE	FALSE	FALSE	FALSE	FALSE	FALSE	FALSE	FALSE	FALSE	FALSE	FALSE	FALSE	FALSE	FALSE	FALSE	FALSE	FALSE	FALSE	FALSE	FALSE	FALSE
FlindersCMReast_shelfreef_10_GRTS_southernlines	19_3	6	2496	PR_20130609_002029_647_LC16.tif	148.756	-40.6191	76.6968	1.968		Justin	Unconsolidated|Sand/Mud|		81-100				Flat	None	Cnidaria: Hydroids, Bryozoa			1-20					FALSE	FALSE	FALSE	FALSE	FALSE	FALSE	FALSE	FALSE	FALSE	FALSE	FALSE	FALSE	FALSE	FALSE	FALSE	FALSE	FALSE	FALSE	FALSE	FALSE	FALSE	FALSE	FALSE
FlindersCMReast_shelfreef_09_GRTS_northernlines	19_1	15	577	PR_20130608_072523_160_LC16.tif	148.757	-40.618	76.4584	1.99	Single Burrow (81 001006)	Justin	Unconsolidated|Sand/Mud|		81-100				Flat	Bioturbated	Cnidaria: Hydroids, Bryozoa			1-20					FALSE	FALSE	FALSE	FALSE	FALSE	FALSE	FALSE	FALSE	FALSE	FALSE	FALSE	FALSE	FALSE	FALSE	FALSE	FALSE	FALSE	FALSE	FALSE	FALSE	FALSE	FALSE	FALSE
FlindersCMReast_shelfreef_09_GRTS_northernlines	25_2	22	527	PR_20130608_041214_279_LC16.tif	148.757	-40.6084	70.0097	2.027	Single Burrow (81 001006)	Justin	Unconsolidated|Sand/Mud|	Veneer	81-100				Flat	Bioturbated	Cnidaria: Hydroids, Bryozoa			1-20	Sponges	Branching, Massive Simple		1-20	FALSE	FALSE	FALSE	FALSE	FALSE	FALSE	FALSE	FALSE	FALSE	FALSE	FALSE	FALSE	FALSE	FALSE	FALSE	FALSE	FALSE	FALSE	FALSE	FALSE	FALSE	FALSE	FALSE
FlindersCMReast_shelfreef_10_GRTS_southernlines	7_1	3	669	PR_20130609_051020_378_LC16.tif	148.757	-40.6369	84.5485	2.02		Justin	Unconsolidated|Sand/Mud|		81-100				Flat	None	No Visible Biota			81-100					FALSE	FALSE	FALSE	FALSE	FALSE	FALSE	FALSE	FALSE	FALSE	FALSE	FALSE	FALSE	FALSE	FALSE	FALSE	FALSE	FALSE	FALSE	FALSE	FALSE	FALSE	FALSE	FALSE
FlindersCMReast_shelfreef_09_GRTS_northernlines	31_2	30	411	PR_20130608_005931_961_LC16.tif	148.757	-40.5988	70.5421	2.022	Single Burrow (81 001006), Dead Scallop	Justin	Unconsolidated|Sand/Mud|		81-100				Flat	Bioturbated	Cnidaria: Hydroids, Bryozoa			1-20					FALSE	FALSE	FALSE	FALSE	FALSE	FALSE	FALSE	FALSE	FALSE	FALSE	FALSE	FALSE	FALSE	FALSE	FALSE	FALSE	FALSE	FALSE	FALSE	FALSE	FALSE	FALSE	FALSE
FlindersCMReast_shelfreef_10_GRTS_southernlines	13_1	12	588	PR_20130609_032823_498_LC16.tif	148.757	-40.6284	79.8887	2.01		Justin	Unconsolidated|Sand/Mud|		81-100				Flat	None	Cnidaria: Hydroids, Bryozoa			1-20					FALSE	FALSE	FALSE	FALSE	FALSE	FALSE	FALSE	FALSE	FALSE	FALSE	FALSE	FALSE	FALSE	FALSE	FALSE	FALSE	FALSE	FALSE	FALSE	FALSE	FALSE	FALSE	FALSE
FlindersCMReast_shelfreef_10_GRTS_southernlines	19_4	9	562	PR_20130609_004453_745_LC16.tif	148.757	-40.6219	75.4325	2.118	Fish: Caesioperca lepidoptera	Justin	Unconsolidated|Sand/Mud|	Veneer	61-80	Consolidated|Rock|		21-40	Low/ Moderate	None	Cnidaria: Hydroids, Bryozoa			21-40	Sponges	Branching, Massive Simple, Encrusting		1-20	TRUE	FALSE	FALSE	FALSE	TRUE	FALSE	FALSE	TRUE	TRUE	FALSE	FALSE	FALSE	FALSE	FALSE	FALSE	FALSE	FALSE	FALSE	FALSE	FALSE	FALSE	FALSE	FALSE
FlindersCMReast_shelfreef_09_GRTS_northernlines	31_3	7	457	PR_20130608_023008_221_LC16.tif	148.757	-40.6025	67.8715	2.04	Single Burrow (81 001006), Dead Scallop	Justin	Unconsolidated|Sand/Mud|		81-100	Unconsolidated|Pebble/Gravel|Pebble		1-20	Flat	Bioturbated	Cnidaria: Hydroids, Bryozoa			1-20					FALSE	FALSE	FALSE	FALSE	FALSE	FALSE	FALSE	FALSE	FALSE	FALSE	FALSE	FALSE	FALSE	FALSE	FALSE	FALSE	FALSE	FALSE	FALSE	FALSE	FALSE	FALSE	FALSE
FlindersCMReast_shelfreef_09_GRTS_northernlines	25_4	16	2638	PR_20130608_052023_077_LC16.tif	148.757	-40.61	71.953	2.025		Justin	Unconsolidated|Sand/Mud|		81-100				Flat	None	Cnidaria: Hydroids, Bryozoa			1-20					FALSE	FALSE	FALSE	FALSE	FALSE	FALSE	FALSE	FALSE	FALSE	FALSE	FALSE	FALSE	FALSE	FALSE	FALSE	FALSE	FALSE	FALSE	FALSE	FALSE	FALSE	FALSE	FALSE
FlindersCMReast_shelfreef_10_GRTS_southernlines	7_2	16	2412	PR_20130609_060532_031_LC16.tif	148.757	-40.6374	85.1445	2.01		Justin	Unconsolidated|Sand/Mud|		81-100				Flat	None	No Visible Biota			81-100					FALSE	FALSE	FALSE	FALSE	FALSE	FALSE	FALSE	FALSE	FALSE	FALSE	FALSE	FALSE	FALSE	FALSE	FALSE	FALSE	FALSE	FALSE	FALSE	FALSE	FALSE	FALSE	FALSE
FlindersCMReast_shelfreef_09_GRTS_northernlines	19_2	28	2621	PR_20130608_065251_958_LC16.tif	148.757	-40.614	74.7945	2		Justin	Unconsolidated|Sand/Mud|		81-100				Flat	None	Cnidaria: Hydroids, Bryozoa			1-20					FALSE	FALSE	FALSE	FALSE	FALSE	FALSE	FALSE	FALSE	FALSE	FALSE	FALSE	FALSE	FALSE	FALSE	FALSE	FALSE	FALSE	FALSE	FALSE	FALSE	FALSE	FALSE	FALSE
FlindersCMReast_shelfreef_10_GRTS_southernlines	7_4	4	2465	PR_20130609_044519_620_LC16.tif	148.757	-40.6342	82.7363	2		Justin	Unconsolidated|Sand/Mud|		81-100				Flat	None	No Visible Biota			81-100					FALSE	FALSE	FALSE	FALSE	FALSE	FALSE	FALSE	FALSE	FALSE	FALSE	FALSE	FALSE	FALSE	FALSE	FALSE	FALSE	FALSE	FALSE	FALSE	FALSE	FALSE	FALSE	FALSE
FlindersCMReast_shelfreef_10_GRTS_southernlines	13_4	23	558	PR_20130609_021328_848_LC16.tif	148.757	-40.627	79.4464	2.002	Dead Scallop	Justin	Unconsolidated|Sand/Mud|		81-100				Flat	None	Cnidaria: Hydroids, Bryozoa			41-60	Sponges	Branching		1-20	FALSE	FALSE	FALSE	FALSE	FALSE	FALSE	FALSE	FALSE	FALSE	FALSE	FALSE	FALSE	FALSE	FALSE	FALSE	FALSE	FALSE	FALSE	FALSE	FALSE	FALSE	FALSE	FALSE
FlindersCMReast_shelfreef_09_GRTS_northernlines	31_2	14	358	PR_20130608_005856_666_LC16.tif	148.757	-40.5988	70.6347	2	Single Burrow (81 001006)	Justin	Unconsolidated|Sand/Mud|		81-100				Flat	Bioturbated	Cnidaria: Hydroids, Bryozoa			1-20					FALSE	FALSE	FALSE	FALSE	FALSE	FALSE	FALSE	FALSE	FALSE	FALSE	FALSE	FALSE	FALSE	FALSE	FALSE	FALSE	FALSE	FALSE	FALSE	FALSE	FALSE	FALSE	FALSE
FlindersCMReast_shelfreef_09_GRTS_northernlines	25_3	3	465	PR_20130608_055115_011_LC16.tif	148.757	-40.6135	74.6025	2.01		Justin	Unconsolidated|Sand/Mud|		81-100				Flat	None	Cnidaria: Hydroids, Bryozoa			1-20					FALSE	FALSE	FALSE	FALSE	FALSE	FALSE	FALSE	FALSE	FALSE	FALSE	FALSE	FALSE	FALSE	FALSE	FALSE	FALSE	FALSE	FALSE	FALSE	FALSE	FALSE	FALSE	FALSE
FlindersCMReast_shelfreef_10_GRTS_southernlines	7_3	12	604	PR_20130609_062816_966_LC16.tif	148.757	-40.6396	86.5313	2.01	Single Burrow (81 001006)	Justin	Unconsolidated|Sand/Mud|		81-100				Flat	Bioturbated	No Visible Biota			81-100					FALSE	FALSE	FALSE	FALSE	FALSE	FALSE	FALSE	FALSE	FALSE	FALSE	FALSE	FALSE	FALSE	FALSE	FALSE	FALSE	FALSE	FALSE	FALSE	FALSE	FALSE	FALSE	FALSE
FlindersCMReast_shelfreef_10_GRTS_southernlines	7_4	8	2494	PR_20130609_044538_932_LC16.tif	148.757	-40.6342	82.9797	2.013		Justin	Unconsolidated|Sand/Mud|		81-100				Flat	None	Cnidaria: Hydroids, Bryozoa			1-20					FALSE	FALSE	FALSE	FALSE	FALSE	FALSE	FALSE	FALSE	FALSE	FALSE	FALSE	FALSE	FALSE	FALSE	FALSE	FALSE	FALSE	FALSE	FALSE	FALSE	FALSE	FALSE	FALSE
FlindersCMReast_shelfreef_10_GRTS_southernlines	19_4	25	484	PR_20130609_004401_801_LC16.tif	148.757	-40.6219	76.9687	1.985		Justin	Unconsolidated|Sand/Mud|		81-100				Flat	2D ripples/ waves	No Visible Biota			81-100					FALSE	FALSE	FALSE	FALSE	FALSE	FALSE	FALSE	FALSE	FALSE	FALSE	FALSE	FALSE	FALSE	FALSE	FALSE	FALSE	FALSE	FALSE	FALSE	FALSE	FALSE	FALSE	FALSE
FlindersCMReast_shelfreef_10_GRTS_southernlines	13_4	7	498	PR_20130609_021248_891_LC16.tif	148.757	-40.627	79.7829	2.01		Justin	Unconsolidated|Sand/Mud|		81-100				Flat	None	Cnidaria: Hydroids, Bryozoa			21-40	Molluscs: Bivalves	Scallop		1-20	FALSE	FALSE	FALSE	FALSE	FALSE	FALSE	FALSE	FALSE	FALSE	FALSE	FALSE	FALSE	FALSE	FALSE	FALSE	FALSE	FALSE	FALSE	FALSE	FALSE	FALSE	TRUE	FALSE
FlindersCMReast_shelfreef_09_GRTS_northernlines	25_3	19	409	PR_20130608_055037_719_LC16.tif	148.757	-40.6136	74.6588	2.11		Justin	Unconsolidated|Sand/Mud|		81-100				Flat	None	Cnidaria: Hydroids, Bryozoa			1-20	Molluscs: Bivalves	Scallop		1-20	FALSE	FALSE	FALSE	FALSE	FALSE	FALSE	FALSE	FALSE	FALSE	FALSE	FALSE	FALSE	FALSE	FALSE	FALSE	FALSE	FALSE	FALSE	FALSE	FALSE	FALSE	FALSE	FALSE
FlindersCMReast_shelfreef_10_GRTS_southernlines	13_2	1	2570	PR_20130609_031532_277_LC16.tif	148.757	-40.6283	80.5629	1.99		Justin	Unconsolidated|Sand/Mud|		81-100				Flat	None	Echinoderms: Sea urchins	Heart Urchin, Maybe Dead		1-20					FALSE	FALSE	FALSE	FALSE	FALSE	FALSE	FALSE	FALSE	FALSE	FALSE	FALSE	FALSE	FALSE	FALSE	FALSE	FALSE	FALSE	FALSE	FALSE	FALSE	FALSE	FALSE	FALSE
FlindersCMReast_shelfreef_09_GRTS_northernlines	31_4	5	2772	PR_20130608_021907_430_LC16.tif	148.757	-40.602	68.2222	1.97	Single Burrow (81 001006)	Justin	Unconsolidated|Sand/Mud|		81-100				Flat	Bioturbated	Cnidaria: Hydroids, Bryozoa			1-20					FALSE	FALSE	FALSE	FALSE	FALSE	FALSE	FALSE	FALSE	FALSE	FALSE	FALSE	FALSE	FALSE	FALSE	FALSE	FALSE	FALSE	FALSE	FALSE	FALSE	FALSE	FALSE	FALSE
FlindersCMReast_shelfreef_10_GRTS_southernlines	19_3	18	2633	PR_20130609_002200_882_LC16.tif	148.757	-40.6191	78.0335	1.96		Justin	Unconsolidated|Sand/Mud|		81-100				Flat	2D ripples/ waves	Cnidaria: Hydroids, Bryozoa			1-20					FALSE	FALSE	FALSE	FALSE	FALSE	FALSE	FALSE	FALSE	FALSE	FALSE	FALSE	FALSE	FALSE	FALSE	FALSE	FALSE	FALSE	FALSE	FALSE	FALSE	FALSE	FALSE	FALSE
FlindersCMReast_shelfreef_09_GRTS_northernlines	31_1	24	2801	PR_20130608_004028_289_LC16.tif	148.757	-40.5964	67.9884	1.968	Single Burrow (81 001006)	Justin	Unconsolidated|Sand/Mud|	Veneer	81-100				Flat	Bioturbated	Sponges	Massive Simple		1-20	Cnidaria: Corals: Black & Octocorals	Whips		1-20	FALSE	FALSE	FALSE	FALSE	TRUE	FALSE	FALSE	TRUE	TRUE	FALSE	FALSE	FALSE	FALSE	FALSE	FALSE	FALSE	FALSE	FALSE	FALSE	FALSE	FALSE	FALSE	FALSE
FlindersCMReast_shelfreef_10_GRTS_southernlines	13_3	14	2613	PR_20130609_015520_007_LC16.tif	148.757	-40.6253	80.5245	2.03		Justin	Unconsolidated|Sand/Mud|		81-100				Flat	None	Cnidaria: Hydroids, Bryozoa			41-60					FALSE	FALSE	FALSE	FALSE	FALSE	FALSE	FALSE	FALSE	FALSE	FALSE	FALSE	FALSE	FALSE	FALSE	FALSE	FALSE	FALSE	FALSE	FALSE	FALSE	FALSE	FALSE	FALSE
FlindersCMReast_shelfreef_10_GRTS_southernlines	7_1	7	531	PR_20130609_050848_477_LC16.tif	148.757	-40.6369	85.4293	1.99		Justin	Unconsolidated|Sand/Mud|		81-100				Flat	None	No Visible Biota			81-100					FALSE	FALSE	FALSE	FALSE	FALSE	FALSE	FALSE	FALSE	FALSE	FALSE	FALSE	FALSE	FALSE	FALSE	FALSE	FALSE	FALSE	FALSE	FALSE	FALSE	FALSE	FALSE	FALSE
FlindersCMReast_shelfreef_10_GRTS_southernlines	7_4	24	2554	PR_20130609_044618_889_LC16.tif	148.757	-40.6342	83.4321	2		Justin	Unconsolidated|Sand/Mud|		81-100				Flat	None	Cnidaria: Hydroids, Bryozoa			1-20					FALSE	FALSE	FALSE	FALSE	FALSE	FALSE	FALSE	FALSE	FALSE	FALSE	FALSE	FALSE	FALSE	FALSE	FALSE	FALSE	FALSE	FALSE	FALSE	FALSE	FALSE	FALSE	FALSE
FlindersCMReast_shelfreef_09_GRTS_northernlines	31_1	8	2814	PR_20130608_004036_947_LC16.tif	148.757	-40.5964	67.9537	2.04	Single Burrow (81 001006)	Justin	Unconsolidated|Sand/Mud|		81-100				Flat	Bioturbated	Cnidaria: Hydroids, Bryozoa			1-20	Cnidaria: Corals: Stony corals			1-20	FALSE	FALSE	FALSE	FALSE	FALSE	FALSE	FALSE	FALSE	FALSE	FALSE	FALSE	FALSE	FALSE	FALSE	FALSE	FALSE	FALSE	FALSE	FALSE	FALSE	FALSE	TRUE	FALSE
FlindersCMReast_shelfreef_09_GRTS_northernlines	25_3	11	369	PR_20130608_055011_081_LC16.tif	148.757	-40.6135	75.0323	1.98	Single Burrow (81 001006)	Justin	Unconsolidated|Sand/Mud|		81-100				Flat	Bioturbated	Cnidaria: Hydroids, Bryozoa			1-20					FALSE	FALSE	FALSE	FALSE	FALSE	FALSE	FALSE	FALSE	FALSE	FALSE	FALSE	FALSE	FALSE	FALSE	FALSE	FALSE	FALSE	FALSE	FALSE	FALSE	FALSE	FALSE	FALSE
FlindersCMReast_shelfreef_09_GRTS_northernlines	31_3	27	288	PR_20130608_022815_676_LC16.tif	148.757	-40.6025	68.3788	2		Justin	Unconsolidated|Sand/Mud|		81-100	Unconsolidated|Pebble/Gravel|Pebble		1-20	Flat	None	Cnidaria: Hydroids, Bryozoa			1-20					FALSE	FALSE	FALSE	FALSE	FALSE	FALSE	FALSE	FALSE	FALSE	FALSE	FALSE	FALSE	FALSE	FALSE	FALSE	FALSE	FALSE	FALSE	FALSE	FALSE	FALSE	FALSE	FALSE
FlindersCMReast_shelfreef_10_GRTS_southernlines	7_1	23	501	PR_20130609_050828_499_LC16.tif	148.757	-40.6369	85.6582	1.97		Justin	Unconsolidated|Sand/Mud|		81-100				Flat	None	Cnidaria: Hydroids			1-20					FALSE	FALSE	FALSE	FALSE	FALSE	FALSE	FALSE	FALSE	FALSE	FALSE	FALSE	FALSE	FALSE	FALSE	FALSE	FALSE	FALSE	FALSE	FALSE	FALSE	FALSE	FALSE	FALSE
FlindersCMReast_shelfreef_09_GRTS_northernlines	19_2	8	2764	PR_20130608_065427_187_LC16.tif	148.757	-40.614	75.4791	2.002	Single Burrow (81 001006)	Justin	Unconsolidated|Sand/Mud|		81-100				Flat	Bioturbated	Cnidaria: Hydroids, Bryozoa			1-20					FALSE	FALSE	FALSE	FALSE	FALSE	FALSE	FALSE	FALSE	FALSE	FALSE	FALSE	FALSE	FALSE	FALSE	FALSE	FALSE	FALSE	FALSE	FALSE	FALSE	FALSE	FALSE	FALSE
FlindersCMReast_shelfreef_10_GRTS_southernlines	13_2	17	2623	PR_20130609_031607_572_LC16.tif	148.757	-40.6283	80.8418	1.973		Justin	Unconsolidated|Sand/Mud|		81-100				Flat	None	Cnidaria: Hydroids, Bryozoa			41-60					FALSE	FALSE	FALSE	FALSE	FALSE	FALSE	FALSE	FALSE	FALSE	FALSE	FALSE	FALSE	FALSE	FALSE	FALSE	FALSE	FALSE	FALSE	FALSE	FALSE	FALSE	FALSE	FALSE
FlindersCMReast_shelfreef_10_GRTS_southernlines	13_3	30	2659	PR_20130609_015550_641_LC16.tif	148.757	-40.6253	80.9536	1.99	Single Burrow (81 001006)	Justin	Unconsolidated|Sand/Mud|		81-100				Flat	Bioturbated	Cnidaria: Hydroids, Bryozoa			41-60					FALSE	FALSE	FALSE	FALSE	FALSE	FALSE	FALSE	FALSE	FALSE	FALSE	FALSE	FALSE	FALSE	FALSE	FALSE	FALSE	FALSE	FALSE	FALSE	FALSE	FALSE	FALSE	FALSE
FlindersCMReast_shelfreef_09_GRTS_northernlines	25_1	29	2814	PR_20130608_035312_339_LC16.tif	148.757	-40.6066	69.9754	1.985	Fish: Urolophus paucimaculatus	Justin	Unconsolidated|Sand/Mud|	Veneer	81-100				Flat	None	Cnidaria: Hydroids, Bryozoa			1-20	Sponges	Branching, Massive Simple, Errect Simple		1-20	TRUE	FALSE	FALSE	FALSE	TRUE	FALSE	TRUE	TRUE	FALSE	FALSE	FALSE	FALSE	FALSE	FALSE	FALSE	FALSE	FALSE	FALSE	TRUE	FALSE	FALSE	FALSE	FALSE
FlindersCMReast_shelfreef_09_GRTS_northernlines	31_4	21	2842	PR_20130608_021954_045_LC16.tif	148.757	-40.602	68.4128	2.01	Single Burrow (81 001006)	Justin	Unconsolidated|Sand/Mud|		81-100				Flat	Bioturbated	Cnidaria: Hydroids, Bryozoa			1-20					FALSE	FALSE	FALSE	FALSE	FALSE	FALSE	FALSE	FALSE	FALSE	FALSE	FALSE	FALSE	FALSE	FALSE	FALSE	FALSE	FALSE	FALSE	FALSE	FALSE	FALSE	FALSE	FALSE
FlindersCMReast_shelfreef_10_GRTS_southernlines	13_3	22	2674	PR_20130609_015600_630_LC16.tif	148.757	-40.6253	81.003	2.02		Justin	Unconsolidated|Sand/Mud|		81-100				Flat	None	Cnidaria: Hydroids, Bryozoa			41-60					FALSE	FALSE	FALSE	FALSE	FALSE	FALSE	FALSE	FALSE	FALSE	FALSE	FALSE	FALSE	FALSE	FALSE	FALSE	FALSE	FALSE	FALSE	FALSE	FALSE	FALSE	FALSE	FALSE
FlindersCMReast_shelfreef_09_GRTS_northernlines	25_4	24	2830	PR_20130608_052230_938_LC16.tif	148.757	-40.6101	73.2284	2.055		Justin	Unconsolidated|Sand/Mud|		81-100				Flat	None	Cnidaria: Hydroids, Bryozoa			1-20					FALSE	FALSE	FALSE	FALSE	FALSE	FALSE	FALSE	FALSE	FALSE	FALSE	FALSE	FALSE	FALSE	FALSE	FALSE	FALSE	FALSE	FALSE	FALSE	FALSE	FALSE	FALSE	FALSE
FlindersCMReast_shelfreef_09_GRTS_northernlines	31_2	26	188	PR_20130608_005703_455_LC16.tif	148.757	-40.5989	70.9826	1.968	Single Burrow (81 001006), Dead Scallop	Justin	Unconsolidated|Sand/Mud|		81-100				Flat	Bioturbated	Cnidaria: Hydroids, Bryozoa			1-20					FALSE	FALSE	FALSE	FALSE	FALSE	FALSE	FALSE	FALSE	FALSE	FALSE	FALSE	FALSE	FALSE	FALSE	FALSE	FALSE	FALSE	FALSE	FALSE	FALSE	FALSE	FALSE	FALSE
FlindersCMReast_shelfreef_09_GRTS_northernlines	31_3	11	229	PR_20130608_022736_385_LC16.tif	148.757	-40.6025	68.5669	1.992	Single Burrow (81 001006), Spindle Shell (Maybe a Hermit Crab)	Justin	Unconsolidated|Sand/Mud|		81-100	Unconsolidated|Pebble/Gravel|Pebble		1-20	Flat	Bioturbated	Cnidaria: Hydroids, Bryozoa			1-20	Cnidaria: Corals: Stony corals			1-20	FALSE	TRUE	FALSE	FALSE	FALSE	FALSE	FALSE	FALSE	FALSE	FALSE	FALSE	FALSE	FALSE	FALSE	FALSE	FALSE	FALSE	FALSE	TRUE	FALSE	FALSE	FALSE	FALSE
FlindersCMReast_shelfreef_10_GRTS_southernlines	7_3	20	471	PR_20130609_062648_394_LC16.tif	148.757	-40.6397	87.2224	2.01	Dead Bivalves	Justin	Unconsolidated|Sand/Mud|		81-100				Flat	None	No Visible Biota			81-100					FALSE	FALSE	FALSE	FALSE	FALSE	FALSE	FALSE	FALSE	FALSE	FALSE	FALSE	FALSE	FALSE	FALSE	FALSE	FALSE	FALSE	FALSE	FALSE	FALSE	FALSE	FALSE	FALSE
FlindersCMReast_shelfreef_09_GRTS_northernlines	25_2	30	297	PR_20130608_040941_110_LC16.tif	148.757	-40.6084	73.7962	2.02	Single Burrow (81 001006)	Justin	Unconsolidated|Sand/Mud|		81-100				Flat	Bioturbated	Cnidaria: Hydroids, Bryozoa			1-20					FALSE	FALSE	FALSE	FALSE	FALSE	FALSE	FALSE	FALSE	FALSE	FALSE	FALSE	FALSE	FALSE	FALSE	FALSE	FALSE	FALSE	FALSE	FALSE	FALSE	FALSE	FALSE	FALSE
FlindersCMReast_shelfreef_10_GRTS_southernlines	7_2	12	2597	PR_20130609_060735_232_LC16.tif	148.757	-40.6374	86.305	2.06	Single Burrow (81 001006)	Justin	Unconsolidated|Sand/Mud|		81-100				Flat	Bioturbated	Molluscs: Gastropods	Spindle Shell x1		1-20					FALSE	FALSE	FALSE	FALSE	FALSE	FALSE	FALSE	FALSE	FALSE	FALSE	FALSE	FALSE	FALSE	FALSE	FALSE	FALSE	FALSE	FALSE	FALSE	FALSE	FALSE	FALSE	FALSE
FlindersCMReast_shelfreef_10_GRTS_southernlines	13_1	16	376	PR_20130609_032602_316_LC16.tif	148.757	-40.6284	80.9242	2.01	Single Burrow (81 001006)	Justin	Unconsolidated|Sand/Mud|		81-100				Flat	Bioturbated	Cnidaria: Hydroids, Bryozoa			1-20					FALSE	FALSE	FALSE	FALSE	FALSE	FALSE	FALSE	FALSE	FALSE	FALSE	FALSE	FALSE	FALSE	FALSE	FALSE	FALSE	FALSE	FALSE	FALSE	FALSE	FALSE	FALSE	FALSE
FlindersCMReast_shelfreef_09_GRTS_northernlines	31_1	20	2883	PR_20130608_004122_897_LC16.tif	148.757	-40.5964	68.2655	1.98	Single Burrow (81 001006)	Justin	Unconsolidated|Sand/Mud|	Veneer	81-100				Flat	Bioturbated	Cnidaria: Hydroids, Bryozoa			1-20	Bryozoa	Hard Masssive		1-20	FALSE	FALSE	FALSE	FALSE	FALSE	FALSE	TRUE	TRUE	FALSE	FALSE	FALSE	FALSE	FALSE	FALSE	FALSE	FALSE	FALSE	FALSE	FALSE	FALSE	FALSE	TRUE	FALSE
FlindersCMReast_shelfreef_10_GRTS_southernlines	19_3	14	2720	PR_20130609_002258_820_LC16.tif	148.757	-40.6191	78.9497	1.995	Single Burrow (81 001006)	Justin	Unconsolidated|Sand/Mud|		81-100	Unconsolidated|Sand/Mud|	Veneer	1-20	Flat	Bioturbated	Cnidaria: Hydroids, Bryozoa			1-20	Sponges	Branching, Massive Simple		1-20	FALSE	FALSE	FALSE	FALSE	TRUE	FALSE	FALSE	FALSE	FALSE	FALSE	FALSE	FALSE	FALSE	FALSE	FALSE	FALSE	FALSE	FALSE	FALSE	FALSE	FALSE	FALSE	FALSE
FlindersCMReast_shelfreef_09_GRTS_northernlines	25_3	27	293	PR_20130608_054920_469_LC16.tif	148.757	-40.6135	75.4644	1.97	Single Burrow (81 001006)	Justin	Unconsolidated|Sand/Mud|		81-100				Flat	Bioturbated	Cnidaria: Hydroids, Bryozoa			1-20					FALSE	FALSE	FALSE	FALSE	FALSE	FALSE	FALSE	FALSE	FALSE	FALSE	FALSE	FALSE	FALSE	FALSE	FALSE	FALSE	FALSE	FALSE	FALSE	FALSE	FALSE	FALSE	FALSE
FlindersCMReast_shelfreef_09_GRTS_northernlines	31_4	1	2871	PR_20130608_022013_358_LC16.tif	148.757	-40.602	68.4489	2.04	Fish: Lepidotrigla vanessa, Single Burrow (81 001006)	Justin	Unconsolidated|Sand/Mud|		81-100	Unconsolidated|Pebble/Gravel|Pebble		1-20	Flat	Bioturbated	Cnidaria: Hydroids, Bryozoa			1-20	Molluscs: Gastropods	Spindle Shell (Maybe a Hermit Crab)			TRUE	FALSE	FALSE	FALSE	FALSE	FALSE	FALSE	FALSE	FALSE	FALSE	FALSE	FALSE	FALSE	FALSE	FALSE	FALSE	FALSE	FALSE	FALSE	FALSE	FALSE	FALSE	FALSE
FlindersCMReast_shelfreef_10_GRTS_southernlines	7_2	28	2615	PR_20130609_060747_219_LC16.tif	148.757	-40.6374	86.5346	1.983		Justin	Unconsolidated|Sand/Mud|		81-100				Flat	None	No Visible Biota			81-100					FALSE	FALSE	FALSE	FALSE	FALSE	FALSE	FALSE	FALSE	FALSE	FALSE	FALSE	FALSE	FALSE	FALSE	FALSE	FALSE	FALSE	FALSE	FALSE	FALSE	FALSE	FALSE	FALSE
FlindersCMReast_shelfreef_10_GRTS_southernlines	13_1	8	349	PR_20130609_032544_336_LC16.tif	148.757	-40.6284	81.0089	2		Justin	Unconsolidated|Sand/Mud|		81-100				Flat	None	Cnidaria: Hydroids, Bryozoa			1-20					FALSE	FALSE	FALSE	FALSE	FALSE	FALSE	FALSE	FALSE	FALSE	FALSE	FALSE	FALSE	FALSE	FALSE	FALSE	FALSE	FALSE	FALSE	FALSE	FALSE	FALSE	FALSE	FALSE
FlindersCMReast_shelfreef_09_GRTS_northernlines	19_2	20	2832	PR_20130608_065512_471_LC16.tif	148.757	-40.614	75.8742	2.025	Single Burrow (81 001006)	Justin	Unconsolidated|Sand/Mud|		81-100				Flat	Bioturbated	Cnidaria: Hydroids, Bryozoa			1-20					FALSE	FALSE	FALSE	FALSE	FALSE	FALSE	FALSE	FALSE	FALSE	FALSE	FALSE	FALSE	FALSE	FALSE	FALSE	FALSE	FALSE	FALSE	FALSE	FALSE	FALSE	FALSE	FALSE
FlindersCMReast_shelfreef_10_GRTS_southernlines	13_4	27	341	PR_20130609_021104_337_LC16.tif	148.758	-40.627	80.9058	1.968		Justin	Unconsolidated|Sand/Mud|		81-100				Flat	None	Cnidaria: Hydroids, Bryozoa			21-40	Worms	Tube Worm		1-20	FALSE	FALSE	FALSE	FALSE	FALSE	FALSE	FALSE	FALSE	FALSE	FALSE	FALSE	FALSE	FALSE	FALSE	FALSE	FALSE	FALSE	FALSE	FALSE	FALSE	FALSE	FALSE	FALSE
FlindersCMReast_shelfreef_10_GRTS_southernlines	7_3	8	415	PR_20130609_062611_101_LC16.tif	148.758	-40.6397	87.5825	1.953		Justin	Unconsolidated|Sand/Mud|		81-100				Flat	None	No Visible Biota			81-100					FALSE	FALSE	FALSE	FALSE	FALSE	FALSE	FALSE	FALSE	FALSE	FALSE	FALSE	FALSE	FALSE	FALSE	FALSE	FALSE	FALSE	FALSE	FALSE	FALSE	FALSE	FALSE	FALSE
FlindersCMReast_shelfreef_10_GRTS_southernlines	13_3	6	2741	PR_20130609_015645_248_LC16.tif	148.758	-40.6253	81.6091	2.02		Justin	Unconsolidated|Sand/Mud|		81-100				Flat	None	Cnidaria: Hydroids, Bryozoa			21-40	Sponges	Massive Simple		1-20	FALSE	FALSE	FALSE	FALSE	FALSE	FALSE	FALSE	FALSE	FALSE	FALSE	FALSE	FALSE	FALSE	FALSE	FALSE	FALSE	FALSE	FALSE	FALSE	FALSE	FALSE	FALSE	FALSE
FlindersCMReast_shelfreef_09_GRTS_northernlines	25_4	8	2897	PR_20130608_052315_557_LC16.tif	148.758	-40.61	73.7223	2.03	Single Burrow (81 001006)	Justin	Unconsolidated|Sand/Mud|		81-100				Flat	Bioturbated	Cnidaria: Hydroids, Bryozoa			1-20					FALSE	FALSE	FALSE	FALSE	FALSE	FALSE	FALSE	FALSE	FALSE	FALSE	FALSE	FALSE	FALSE	FALSE	FALSE	FALSE	FALSE	FALSE	FALSE	FALSE	FALSE	FALSE	FALSE
FlindersCMReast_shelfreef_09_GRTS_northernlines	31_3	15	155	PR_20130608_022647_106_LC16.tif	148.758	-40.6025	68.7263	2.05	Single Burrow (81 001006)	Justin	Unconsolidated|Sand/Mud|		81-100	Unconsolidated|Sand/Mud|	Veneer	1-20	Flat	Bioturbated	Cnidaria: Hydroids, Bryozoa			1-20	Sponges	Massive Simple		1-20	FALSE	TRUE	FALSE	FALSE	TRUE	FALSE	FALSE	TRUE	FALSE	FALSE	FALSE	FALSE	FALSE	FALSE	FALSE	FALSE	FALSE	FALSE	FALSE	FALSE	FALSE	FALSE	FALSE
FlindersCMReast_shelfreef_09_GRTS_northernlines	25_1	13	2899	PR_20130608_035408_944_LC16.tif	148.758	-40.6066	72.8802	2.007	Single Burrow (81 001006)	Justin	Unconsolidated|Sand/Mud|		81-100				Flat	Bioturbated	Cnidaria: Hydroids, Bryozoa			1-20					FALSE	FALSE	FALSE	FALSE	FALSE	FALSE	FALSE	FALSE	FALSE	FALSE	FALSE	FALSE	FALSE	FALSE	FALSE	FALSE	FALSE	FALSE	FALSE	FALSE	FALSE	FALSE	FALSE
FlindersCMReast_shelfreef_09_GRTS_northernlines	31_2	10	101	PR_20130608_005605_518_LC16.tif	148.758	-40.5989	71.2332	1.99	Single Burrow (81 001006), Dead Scallop	Justin	Unconsolidated|Sand/Mud|		81-100				Flat	Bioturbated	Cnidaria: Hydroids, Bryozoa			1-20					FALSE	FALSE	FALSE	FALSE	FALSE	FALSE	FALSE	FALSE	FALSE	FALSE	FALSE	FALSE	FALSE	FALSE	FALSE	FALSE	FALSE	FALSE	FALSE	FALSE	FALSE	FALSE	FALSE
FlindersCMReast_shelfreef_09_GRTS_northernlines	25_1	9	2913	PR_20130608_035418_267_LC16.tif	148.758	-40.6066	73.1896	2.055	Single Burrow (81 001006)	Justin	Unconsolidated|Sand/Mud|		81-100				Flat	3D ripples/ waves	Cnidaria: Hydroids, Bryozoa			1-20					FALSE	FALSE	FALSE	TRUE	FALSE	FALSE	FALSE	FALSE	FALSE	FALSE	FALSE	FALSE	FALSE	FALSE	FALSE	FALSE	FALSE	FALSE	FALSE	FALSE	FALSE	FALSE	FALSE
FlindersCMReast_shelfreef_09_GRTS_northernlines	25_2	14	213	PR_20130608_040845_171_LC16.tif	148.758	-40.6085	74.2725	1.99	Single Burrow (81 001006)	Justin	Unconsolidated|Sand/Mud|		81-100	Unconsolidated|Pebble/Gravel|Pebble		1-20	Flat	Bioturbated	Cnidaria: Hydroids, Bryozoa			1-20	Sponges	Encrusting		1-20	FALSE	FALSE	FALSE	FALSE	FALSE	FALSE	FALSE	FALSE	FALSE	FALSE	FALSE	FALSE	FALSE	FALSE	FALSE	FALSE	FALSE	FALSE	FALSE	FALSE	FALSE	FALSE	FALSE
FlindersCMReast_shelfreef_09_GRTS_northernlines	31_4	17	2936	PR_20130608_022056_644_LC16.tif	148.758	-40.602	68.6743	2.03	Single Burrow (81 001006)	Justin	Unconsolidated|Sand/Mud|		81-100				Flat	Bioturbated	Cnidaria: Hydroids, Bryozoa			1-20					FALSE	FALSE	FALSE	FALSE	FALSE	FALSE	FALSE	FALSE	FALSE	FALSE	FALSE	FALSE	FALSE	FALSE	FALSE	FALSE	FALSE	FALSE	FALSE	FALSE	FALSE	FALSE	FALSE
FlindersCMReast_shelfreef_10_GRTS_southernlines	13_2	13	2745	PR_20130609_031728_818_LC16.tif	148.758	-40.6283	81.3724	2.03		Justin	Unconsolidated|Sand/Mud|		81-100				Flat	None	Cnidaria: Hydroids, Bryozoa			41-60					FALSE	FALSE	FALSE	FALSE	FALSE	FALSE	FALSE	FALSE	FALSE	FALSE	FALSE	FALSE	FALSE	FALSE	FALSE	FALSE	FALSE	FALSE	FALSE	FALSE	FALSE	FALSE	FALSE
FlindersCMReast_shelfreef_09_GRTS_northernlines	25_4	20	2926	PR_20130608_052334_869_LC16.tif	148.758	-40.61	74.0639	1.975	Single Burrow (81 001006)	Justin	Unconsolidated|Sand/Mud|		81-100				Flat	Bioturbated	Cnidaria: Hydroids, Bryozoa			1-20					FALSE	FALSE	FALSE	FALSE	FALSE	FALSE	FALSE	FALSE	FALSE	FALSE	FALSE	FALSE	FALSE	FALSE	FALSE	FALSE	FALSE	FALSE	FALSE	FALSE	FALSE	FALSE	FALSE
FlindersCMReast_shelfreef_10_GRTS_southernlines	13_1	24	288	PR_20130609_032503_713_LC16.tif	148.758	-40.6284	81.3478	1.99	Single Burrow (81 001006)	Justin	Unconsolidated|Sand/Mud|		81-100				Flat	Bioturbated	Cnidaria: Hydroids, Bryozoa			1-20					FALSE	FALSE	FALSE	FALSE	FALSE	FALSE	FALSE	FALSE	FALSE	FALSE	FALSE	FALSE	FALSE	FALSE	FALSE	FALSE	FALSE	FALSE	FALSE	FALSE	FALSE	FALSE	FALSE
FlindersCMReast_shelfreef_10_GRTS_southernlines	13_4	11	300	PR_20130609_021037_033_LC16.tif	148.758	-40.627	81.0186	2.03	Single Burrow (81 001006)	Justin	Unconsolidated|Sand/Mud|		81-100				Flat	Bioturbated	Cnidaria: Hydroids, Bryozoa			1-20					FALSE	FALSE	FALSE	FALSE	FALSE	FALSE	TRUE	FALSE	FALSE	FALSE	FALSE	FALSE	FALSE	FALSE	FALSE	FALSE	FALSE	FALSE	FALSE	FALSE	FALSE	FALSE	FALSE
FlindersCMReast_shelfreef_10_GRTS_southernlines	19_3	26	2815	PR_20130609_002402_085_LC16.tif	148.758	-40.6191	78.745	2.478	Fish: Optivus agastos or Pempheris multiradiata	Justin	Consolidated|Rock|		61-80	Unconsolidated|Sand/Mud|	Veneer	21-40	High	None	Cnidaria: Hydroids, Bryozoa			61-80	Sponges	Branching, Massive Simple, Laminar, Tubes & Chimneys, Cup/Goblet		41-60	TRUE	TRUE	FALSE	FALSE	TRUE	FALSE	FALSE	FALSE	FALSE	FALSE	FALSE	FALSE	FALSE	FALSE	FALSE	FALSE	FALSE	FALSE	FALSE	FALSE	FALSE	FALSE	FALSE
FlindersCMReast_shelfreef_10_GRTS_southernlines	7_2	24	2700	PR_20130609_060843_824_LC16.tif	148.758	-40.6374	87.0806	1.97		Justin	Unconsolidated|Sand/Mud|		81-100				Flat	None	No Visible Biota			81-100					FALSE	FALSE	FALSE	FALSE	FALSE	FALSE	FALSE	FALSE	FALSE	FALSE	FALSE	FALSE	FALSE	FALSE	FALSE	FALSE	FALSE	FALSE	FALSE	FALSE	FALSE	FALSE	FALSE
FlindersCMReast_shelfreef_09_GRTS_northernlines	19_1	19	234	PR_20130608_072134_742_LC16.tif	148.758	-40.618	79.5678	2.265		Justin	Unconsolidated|Sand/Mud|		81-100				Flat	None	No Visible Biota			81-100					FALSE	FALSE	FALSE	FALSE	FALSE	FALSE	FALSE	FALSE	FALSE	FALSE	FALSE	FALSE	FALSE	FALSE	FALSE	FALSE	FALSE	FALSE	FALSE	FALSE	FALSE	TRUE	FALSE
FlindersCMReast_shelfreef_10_GRTS_southernlines	19_4	21	239	PR_20130609_004118_643_LC16.tif	148.758	-40.6219	79.4571	2.03		Justin	Unconsolidated|Sand/Mud|		81-100	Unconsolidated|Pebble/Gravel|Pebble		1-20	Flat	None	Cnidaria: Hydroids, Bryozoa			1-20					FALSE	FALSE	FALSE	FALSE	FALSE	FALSE	FALSE	FALSE	FALSE	FALSE	FALSE	FALSE	FALSE	FALSE	FALSE	FALSE	FALSE	FALSE	FALSE	FALSE	FALSE	FALSE	FALSE
FlindersCMReast_shelfreef_10_GRTS_southernlines	7_2	8	2716	PR_20130609_060854_480_LC16.tif	148.758	-40.6374	87.1541	2.02		Justin	Unconsolidated|Sand/Mud|		81-100				Flat	None	No Visible Biota			81-100					FALSE	FALSE	FALSE	FALSE	FALSE	FALSE	FALSE	FALSE	FALSE	FALSE	FALSE	FALSE	FALSE	FALSE	FALSE	FALSE	FALSE	FALSE	FALSE	FALSE	FALSE	FALSE	FALSE
FlindersCMReast_shelfreef_09_GRTS_northernlines	19_1	3	228	PR_20130608_072130_746_LC16.tif	148.758	-40.618	80.0728	1.84	Single Burrow (81 001006)	Justin	Unconsolidated|Sand/Mud|		81-100				Flat	Bioturbated	No Visible Biota			81-100					FALSE	FALSE	FALSE	FALSE	FALSE	FALSE	FALSE	FALSE	FALSE	FALSE	FALSE	FALSE	FALSE	FALSE	FALSE	FALSE	FALSE	FALSE	FALSE	FALSE	FALSE	FALSE	FALSE
FlindersCMReast_shelfreef_10_GRTS_southernlines	19_4	5	221	PR_20130609_004106_656_LC16.tif	148.758	-40.6219	79.7474	2.01	Single Burrow (81 001006)	Justin	Unconsolidated|Sand/Mud|		81-100				Flat	Bioturbated	Sponges	Massive Simple		1-20	Cnidaria: Hydroids, Bryozoa			1-20	FALSE	FALSE	FALSE	FALSE	FALSE	FALSE	FALSE	FALSE	FALSE	FALSE	FALSE	FALSE	FALSE	FALSE	FALSE	FALSE	FALSE	FALSE	FALSE	FALSE	FALSE	FALSE	FALSE
FlindersCMReast_shelfreef_10_GRTS_southernlines	13_2	25	2812	PR_20130609_031813_437_LC16.tif	148.758	-40.6283	81.6531	1.98	Single Burrow (81 001006)	Justin	Unconsolidated|Sand/Mud|		81-100				Flat	Bioturbated	Cnidaria: Hydroids, Bryozoa			1-20					FALSE	FALSE	FALSE	FALSE	FALSE	FALSE	FALSE	FALSE	FALSE	FALSE	FALSE	FALSE	FALSE	FALSE	FALSE	FALSE	FALSE	FALSE	FALSE	FALSE	FALSE	FALSE	FALSE
FlindersCMReast_shelfreef_09_GRTS_northernlines	25_1	25	2992	PR_20130608_035510_877_LC16.tif	148.758	-40.6066	74.3219	1.887	Fish: Aspamogaster tasmaniensis, Single Burrow (81 001006)	Justin	Unconsolidated|Sand/Mud|	Veneer	61-80	Consolidated|Rock|		21-40	Low/ Moderate	Bioturbated	Sponges	Branching, Massive Simple		1-20	Cnidaria: Hydroids, Bryozoa			1-20	TRUE	FALSE	FALSE	FALSE	TRUE	FALSE	FALSE	FALSE	FALSE	FALSE	FALSE	FALSE	FALSE	FALSE	FALSE	FALSE	FALSE	FALSE	FALSE	FALSE	FALSE	FALSE	FALSE
FlindersCMReast_shelfreef_10_GRTS_southernlines	7_4	12	2781	PR_20130609_044850_060_LC16.tif	148.758	-40.6342	85.1435	2		Justin	Unconsolidated|Sand/Mud|		81-100				Flat	None	No Visible Biota			81-100					FALSE	FALSE	FALSE	FALSE	FALSE	FALSE	FALSE	FALSE	FALSE	FALSE	FALSE	FALSE	FALSE	FALSE	FALSE	FALSE	FALSE	FALSE	FALSE	FALSE	FALSE	FALSE	FALSE
FlindersCMReast_shelfreef_10_GRTS_southernlines	19_4	17	182	PR_20130609_004040_684_LC16.tif	148.758	-40.6219	80.5438	1.99	Single Burrow (81 001006)	Justin	Unconsolidated|Sand/Mud|		81-100				Flat	Bioturbated	No Visible Biota			81-100					FALSE	FALSE	FALSE	FALSE	FALSE	FALSE	FALSE	FALSE	FALSE	FALSE	FALSE	FALSE	FALSE	FALSE	FALSE	FALSE	FALSE	FALSE	FALSE	FALSE	FALSE	FALSE	FALSE
FlindersCMReast_shelfreef_10_GRTS_southernlines	7_1	11	268	PR_20130609_050553_333_LC16.tif	148.758	-40.6369	87.0626	2.06	Single Burrow (81 001006)	Justin	Unconsolidated|Sand/Mud|		81-100				Flat	Bioturbated	No Visible Biota			81-100					FALSE	FALSE	FALSE	FALSE	FALSE	FALSE	FALSE	FALSE	FALSE	FALSE	FALSE	FALSE	FALSE	FALSE	FALSE	FALSE	FALSE	FALSE	FALSE	FALSE	FALSE	FALSE	FALSE
FlindersCMReast_shelfreef_10_GRTS_southernlines	13_3	18	2869	PR_20130609_015810_490_LC16.tif	148.758	-40.6253	82.8826	1.98		Justin	Unconsolidated|Sand/Mud|		81-100				Flat	None	Cnidaria: Hydroids, Bryozoa			1-20					FALSE	FALSE	FALSE	FALSE	FALSE	FALSE	FALSE	FALSE	FALSE	FALSE	FALSE	FALSE	FALSE	FALSE	FALSE	FALSE	FALSE	FALSE	FALSE	FALSE	FALSE	FALSE	FALSE
FlindersCMReast_shelfreef_09_GRTS_northernlines	25_2	26	84	PR_20130608_040719_266_LC16.tif	148.758	-40.6084	74.5101	2.002	Single Burrow (81 001006)	Justin	Unconsolidated|Sand/Mud|		81-100				Flat	Bioturbated	Cnidaria: Hydroids, Bryozoa			1-20					FALSE	FALSE	FALSE	FALSE	FALSE	FALSE	FALSE	FALSE	FALSE	FALSE	FALSE	FALSE	FALSE	FALSE	FALSE	FALSE	FALSE	FALSE	FALSE	FALSE	FALSE	FALSE	FALSE
FlindersCMReast_shelfreef_09_GRTS_northernlines	25_3	15	94	PR_20130608_054707_946_LC16.tif	148.758	-40.6135	76.3144	2.07		Justin	Unconsolidated|Sand/Mud|		81-100				Flat	None	Cnidaria: Hydroids, Bryozoa			1-20					FALSE	FALSE	FALSE	FALSE	FALSE	FALSE	FALSE	FALSE	FALSE	FALSE	FALSE	FALSE	FALSE	FALSE	FALSE	FALSE	FALSE	FALSE	FALSE	FALSE	FALSE	FALSE	FALSE
FlindersCMReast_shelfreef_11_GRTS_neastlines	32_1	17	3005	PR_20130610_001532_293_LC16.tif	148.758	-40.5999	69.148	2.01		Justin	Unconsolidated|Sand/Mud|		81-100	Unconsolidated|Pebble/Gravel|Pebble		1-20	Flat	None	Cnidaria: Hydroids, Bryozoa			1-20					FALSE	FALSE	FALSE	FALSE	FALSE	FALSE	FALSE	FALSE	FALSE	FALSE	FALSE	FALSE	FALSE	FALSE	FALSE	FALSE	FALSE	FALSE	FALSE	FALSE	FALSE	FALSE	FALSE
FlindersCMReast_shelfreef_09_GRTS_northernlines	19_1	7	141	PR_20130608_072032_809_LC16.tif	148.758	-40.618	80.7294	2		Justin	Unconsolidated|Sand/Mud|		81-100				Flat	None	Cnidaria: Hydroids, Bryozoa			1-20					FALSE	FALSE	FALSE	FALSE	FALSE	FALSE	FALSE	FALSE	FALSE	FALSE	FALSE	FALSE	FALSE	FALSE	FALSE	FALSE	FALSE	FALSE	FALSE	FALSE	FALSE	FALSE	FALSE
FlindersCMReast_shelfreef_10_GRTS_southernlines	13_2	29	2864	PR_20130609_031848_066_LC16.tif	148.758	-40.6283	81.7868	2.01		Justin	Unconsolidated|Sand/Mud|		81-100				Flat	None	Cnidaria: Hydroids, Bryozoa			1-20					FALSE	FALSE	FALSE	FALSE	FALSE	FALSE	FALSE	FALSE	FALSE	FALSE	FALSE	FALSE	FALSE	FALSE	FALSE	FALSE	FALSE	FALSE	FALSE	FALSE	FALSE	FALSE	FALSE
FlindersCMReast_shelfreef_09_GRTS_northernlines	19_1	23	128	PR_20130608_072024_152_LC16.tif	148.758	-40.618	80.6969	2		Justin	Unconsolidated|Sand/Mud|		81-100				Flat	None	Sponges	Massive Simple		1-20	Cnidaria: Hydroids, Bryozoa			1-20	FALSE	FALSE	FALSE	FALSE	FALSE	FALSE	FALSE	FALSE	FALSE	FALSE	FALSE	FALSE	FALSE	FALSE	FALSE	FALSE	FALSE	FALSE	FALSE	FALSE	FALSE	FALSE	FALSE
FlindersCMReast_shelfreef_10_GRTS_southernlines	13_4	15	179	PR_20130609_020916_453_LC16.tif	148.758	-40.627	81.5614	2.03		Justin	Unconsolidated|Sand/Mud|		81-100				Flat	None	Cnidaria: Hydroids, Bryozoa			1-20					FALSE	FALSE	FALSE	FALSE	FALSE	FALSE	FALSE	FALSE	FALSE	FALSE	FALSE	FALSE	FALSE	FALSE	FALSE	FALSE	FALSE	FALSE	FALSE	FALSE	FALSE	FALSE	FALSE
FlindersCMReast_shelfreef_09_GRTS_northernlines	19_2	24	3014	PR_20130608_065713_674_LC16.tif	148.758	-40.614	77.2213	1.948	Single Burrow (81 001006)	Justin	Unconsolidated|Sand/Mud|		81-100				Flat	Bioturbated	No Visible Biota			81-100					FALSE	FALSE	FALSE	FALSE	FALSE	FALSE	FALSE	FALSE	FALSE	FALSE	FALSE	FALSE	FALSE	FALSE	FALSE	FALSE	FALSE	FALSE	FALSE	FALSE	FALSE	FALSE	FALSE
FlindersCMReast_shelfreef_09_GRTS_northernlines	25_2	10	34	PR_20130608_040645_969_LC16.tif	148.758	-40.6084	74.7014	1.978		Justin	Unconsolidated|Sand/Mud|		81-100				Flat	None	Cnidaria: Hydroids, Bryozoa			1-20					FALSE	FALSE	FALSE	FALSE	FALSE	FALSE	FALSE	FALSE	FALSE	FALSE	FALSE	FALSE	FALSE	FALSE	FALSE	FALSE	FALSE	FALSE	FALSE	FALSE	FALSE	FALSE	FALSE
FlindersCMReast_shelfreef_10_GRTS_southernlines	13_1	4	158	PR_20130609_032337_139_LC16.tif	148.758	-40.6284	81.847	2.04	Volute (Maybe a Hermit Crab)	Justin	Unconsolidated|Sand/Mud|	Veneer	81-100	Consolidated|Rock|		1-20	82003002	None	Cnidaria: Hydroids, Bryozoa			1-20	Sponges	Encrusting, Massive Simple		1-20	FALSE	TRUE	FALSE	FALSE	FALSE	FALSE	FALSE	TRUE	TRUE	FALSE	FALSE	FALSE	FALSE	FALSE	FALSE	FALSE	FALSE	FALSE	TRUE	FALSE	FALSE	FALSE	FALSE
FlindersCMReast_shelfreef_10_GRTS_southernlines	19_4	1	134	PR_20130609_004008_718_LC16.tif	148.758	-40.6219	81.2917	2.04		Justin	Unconsolidated|Sand/Mud|		81-100				Flat	None	Cnidaria: Hydroids, Bryozoa			1-20	Cnidaria: Corals: Stony corals			1-20	FALSE	FALSE	FALSE	FALSE	FALSE	FALSE	FALSE	FALSE	FALSE	FALSE	FALSE	FALSE	FALSE	FALSE	FALSE	FALSE	FALSE	FALSE	FALSE	FALSE	FALSE	FALSE	FALSE
FlindersCMReast_shelfreef_10_GRTS_southernlines	19_3	30	2933	PR_20130609_002520_667_LC16.tif	148.758	-40.6191	81.7086	1.992		Justin	Unconsolidated|Sand/Mud|		81-100				Flat	None	No Visible Biota			81-100					FALSE	FALSE	FALSE	FALSE	FALSE	FALSE	FALSE	FALSE	FALSE	FALSE	FALSE	FALSE	FALSE	FALSE	FALSE	FALSE	FALSE	FALSE	FALSE	FALSE	FALSE	FALSE	FALSE
FlindersCMReast_shelfreef_10_GRTS_southernlines	13_3	2	2918	PR_20130609_015843_122_LC16.tif	148.758	-40.6253	83.2776	2	Dead Bivalves	Justin	Unconsolidated|Sand/Mud|		81-100				Flat	None	No Visible Biota			81-100					FALSE	FALSE	FALSE	FALSE	FALSE	FALSE	FALSE	FALSE	FALSE	FALSE	FALSE	FALSE	FALSE	FALSE	FALSE	FALSE	FALSE	FALSE	FALSE	FALSE	FALSE	FALSE	FALSE
FlindersCMReast_shelfreef_10_GRTS_southernlines	7_4	28	2858	PR_20130609_044941_338_LC16.tif	148.758	-40.6342	85.7705	2.022	1 Screw Shell	Justin	Unconsolidated|Sand/Mud|		81-100				Flat	None	No Visible Biota			81-100					FALSE	FALSE	FALSE	FALSE	FALSE	FALSE	FALSE	FALSE	FALSE	FALSE	FALSE	FALSE	FALSE	FALSE	FALSE	FALSE	FALSE	FALSE	FALSE	FALSE	FALSE	FALSE	FALSE
FlindersCMReast_shelfreef_10_GRTS_southernlines	7_1	27	201	PR_20130609_050508_714_LC16.tif	148.758	-40.6369	87.719	1.99		Justin	Unconsolidated|Sand/Mud|		81-100				Flat	None	No Visible Biota			81-100					FALSE	FALSE	FALSE	FALSE	FALSE	FALSE	FALSE	FALSE	FALSE	FALSE	FALSE	FALSE	FALSE	FALSE	FALSE	FALSE	FALSE	FALSE	FALSE	FALSE	FALSE	FALSE	FALSE
FlindersCMReast_shelfreef_11_GRTS_neastlines	32_4	27	2980	PR_20130610_013332_073_LC16.tif	148.758	-40.6027	72.6489	1.917	Fish: Unknown/Unidentifiable	Justin	Unconsolidated|Sand/Mud|	Veneer	81-100				Flat	None	Sponges	Branching, Massive Simple, Simple Errect,Cups Goblets		21-40	Cnidaria: Hydroids, Bryozoa			1-20	TRUE	FALSE	FALSE	FALSE	TRUE	FALSE	TRUE	TRUE	FALSE	FALSE	FALSE	FALSE	FALSE	FALSE	FALSE	FALSE	FALSE	FALSE	FALSE	FALSE	FALSE	FALSE	FALSE
FlindersCMReast_shelfreef_11_GRTS_neastlines	32_1	1	2956	PR_20130610_001459_662_LC16.tif	148.758	-40.5999	69.325	2.013		Justin	Unconsolidated|Sand/Mud|	Veneer	81-100				Flat	None	Cnidaria: Hydroids, Bryozoa			1-20	Sponges	Branching, Massive Simple		1-20	FALSE	FALSE	FALSE	FALSE	TRUE	FALSE	FALSE	TRUE	FALSE	FALSE	FALSE	FALSE	FALSE	FALSE	FALSE	FALSE	FALSE	FALSE	FALSE	FALSE	FALSE	FALSE	FALSE
FlindersCMReast_shelfreef_10_GRTS_southernlines	13_1	20	128	PR_20130609_032317_161_LC16.tif	148.758	-40.6284	81.9271	2.03		Justin	Unconsolidated|Sand/Mud|		81-100				Flat	None	Cnidaria: Hydroids, Bryozoa			1-20					FALSE	FALSE	FALSE	FALSE	FALSE	FALSE	FALSE	FALSE	FALSE	FALSE	FALSE	FALSE	FALSE	FALSE	FALSE	FALSE	FALSE	FALSE	FALSE	FALSE	FALSE	FALSE	FALSE
FlindersCMReast_shelfreef_10_GRTS_southernlines	7_3	16	204	PR_20130609_062350_586_LC16.tif	148.758	-40.6397	88.6244	1.97		Justin	Unconsolidated|Sand/Mud|		81-100				Flat	None	Cnidaria: Hydroids, Bryozoa			1-20					FALSE	FALSE	FALSE	FALSE	FALSE	FALSE	FALSE	FALSE	FALSE	FALSE	FALSE	FALSE	FALSE	FALSE	FALSE	FALSE	FALSE	FALSE	FALSE	FALSE	FALSE	FALSE	FALSE
FlindersCMReast_shelfreef_10_GRTS_southernlines	7_2	20	2870	PR_20130609_061037_036_LC16.tif	148.758	-40.6374	88.2309	1.965	Dead Bivalves	Justin	Unconsolidated|Sand/Mud|		81-100				Flat	None	No Visible Biota			81-100					FALSE	FALSE	FALSE	FALSE	FALSE	FALSE	FALSE	FALSE	FALSE	FALSE	FALSE	FALSE	FALSE	FALSE	FALSE	FALSE	FALSE	FALSE	FALSE	FALSE	FALSE	FALSE	FALSE
FlindersCMReast_shelfreef_11_GRTS_neastlines	32_3	30	151	PR_20130610_002226_288_LC16.tif	148.759	-40.6012	69.3185	2.263		Justin	Consolidated|Rock|		81-100	Unconsolidated|Sand/Mud|	Veneer	1-20	Low/ Moderate	None	Cnidaria: Hydroids, Bryozoa			61-80	Sponges	Branching, Massive Simple, Encrusting, Cup/Goblet		41-60	FALSE	TRUE	FALSE	FALSE	TRUE	FALSE	FALSE	FALSE	TRUE	FALSE	FALSE	FALSE	FALSE	FALSE	FALSE	FALSE	FALSE	FALSE	FALSE	FALSE	FALSE	FALSE	FALSE
FlindersCMReast_shelfreef_10_GRTS_southernlines	7_1	15	88	PR_20130609_050353_462_LC16.tif	148.759	-40.6369	88.4749	1.97		Justin	Unconsolidated|Sand/Mud|		81-100				Flat	None	Cnidaria: Hydroids, Bryozoa			1-20	Bioturbation	Single Burrow (81 001006)		1-20	FALSE	FALSE	FALSE	FALSE	FALSE	FALSE	FALSE	FALSE	FALSE	FALSE	FALSE	FALSE	FALSE	FALSE	FALSE	FALSE	FALSE	FALSE	FALSE	FALSE	FALSE	FALSE	FALSE
FlindersCMReast_shelfreef_10_GRTS_southernlines	7_3	28	110	PR_20130609_062247_987_LC16.tif	148.759	-40.6397	89.0332	2		Justin	Unconsolidated|Sand/Mud|		61-80				Flat	None	Cnidaria: Hydroids, Bryozoa			1-20					FALSE	FALSE	FALSE	FALSE	FALSE	FALSE	FALSE	FALSE	FALSE	FALSE	FALSE	FALSE	FALSE	FALSE	FALSE	FALSE	FALSE	FALSE	FALSE	FALSE	FALSE	FALSE	FALSE
FlindersCMReast_shelfreef_10_GRTS_southernlines	7_4	16	2982	PR_20130609_045103_916_LC16.tif	148.759	-40.6342	86.8253	2.01		Justin	Unconsolidated|Sand/Mud|		81-100				Flat	None	No Visible Biota			81-100					FALSE	FALSE	FALSE	FALSE	FALSE	FALSE	FALSE	FALSE	FALSE	FALSE	FALSE	FALSE	FALSE	FALSE	FALSE	FALSE	FALSE	FALSE	FALSE	FALSE	FALSE	FALSE	FALSE
FlindersCMReast_shelfreef_11_GRTS_neastlines	32_2	16	257	PR_20130609_225341_611_LC16.tif	148.759	-40.5955	69.5261	1.995	A few Dead Bivalve	Justin	Unconsolidated|Sand/Mud|		81-100	Unconsolidated|Pebble/Gravel|Pebble		1-20	Flat	None	Cnidaria: Hydroids, Bryozoa			1-20					FALSE	FALSE	FALSE	FALSE	FALSE	FALSE	FALSE	FALSE	FALSE	FALSE	FALSE	FALSE	FALSE	FALSE	FALSE	FALSE	FALSE	FALSE	FALSE	FALSE	FALSE	FALSE	FALSE
FlindersCMReast_shelfreef_11_GRTS_neastlines	32_2	28	282	PR_20130609_225358_260_LC16.tif	148.759	-40.5955	69.5961	2.01	Single Burrow (81 001006), A few Dead Bivalve	Justin	Unconsolidated|Sand/Mud|		81-100	Unconsolidated|Pebble/Gravel|Pebble		1-20	Flat	Bioturbated	Cnidaria: Hydroids, Bryozoa			1-20					FALSE	FALSE	FALSE	FALSE	FALSE	FALSE	FALSE	FALSE	FALSE	FALSE	FALSE	FALSE	FALSE	FALSE	FALSE	FALSE	FALSE	FALSE	FALSE	FALSE	FALSE	FALSE	FALSE
FlindersCMReast_shelfreef_11_GRTS_neastlines	32_3	14	234	PR_20130610_002321_561_LC16.tif	148.759	-40.6012	72.3851	2.08	Single Burrow (81 001006)	Justin	Unconsolidated|Sand/Mud|		41-60	Unconsolidated|Sand/Mud|	Veneer	41-60	Flat	Bioturbated	Cnidaria: Hydroids, Bryozoa			21-40	Sponges	Branching, Massive Simple, Cup/Goblet		1-20	FALSE	TRUE	FALSE	FALSE	TRUE	FALSE	FALSE	TRUE	FALSE	FALSE	FALSE	FALSE	FALSE	FALSE	FALSE	FALSE	FALSE	FALSE	FALSE	FALSE	FALSE	FALSE	FALSE
FlindersCMReast_shelfreef_11_GRTS_neastlines	32_4	15	2798	PR_20130610_013130_871_LC16.tif	148.759	-40.6027	73.7937	2	Single Burrow (81 001006)	Justin	Unconsolidated|Sand/Mud|		81-100				Flat	Bioturbated	Cnidaria: Hydroids, Bryozoa			1-20					FALSE	FALSE	FALSE	FALSE	FALSE	FALSE	FALSE	FALSE	FALSE	FALSE	FALSE	FALSE	FALSE	FALSE	FALSE	FALSE	FALSE	FALSE	FALSE	FALSE	FALSE	FALSE	FALSE
FlindersCMReast_shelfreef_11_GRTS_neastlines	32_1	5	2724	PR_20130610_001225_163_LC16.tif	148.759	-40.5998	71.4385	2.06	Single Burrow (81 001006)	Justin	Unconsolidated|Sand/Mud|		81-100	Unconsolidated|Sand/Mud|	Veneer	1-20	Flat	Bioturbated	Cnidaria: Hydroids, Bryozoa			1-20	Sponges	Encrusting		1-20	FALSE	FALSE	FALSE	FALSE	FALSE	FALSE	FALSE	FALSE	FALSE	FALSE	FALSE	FALSE	FALSE	FALSE	FALSE	FALSE	FALSE	FALSE	FALSE	FALSE	FALSE	FALSE	FALSE
FlindersCMReast_shelfreef_11_GRTS_neastlines	32_3	26	299	PR_20130610_002404_847_LC16.tif	148.759	-40.6012	72.8681	2.083	Single Burrow (81 001006)	Justin	Unconsolidated|Sand/Mud|		81-100				Flat	Bioturbated	Cnidaria: Hydroids, Bryozoa			1-20					FALSE	FALSE	FALSE	FALSE	FALSE	FALSE	FALSE	FALSE	FALSE	FALSE	FALSE	FALSE	FALSE	FALSE	FALSE	FALSE	FALSE	FALSE	FALSE	FALSE	FALSE	FALSE	FALSE
FlindersCMReast_shelfreef_11_GRTS_neastlines	32_1	21	2671	PR_20130610_001149_868_LC16.tif	148.759	-40.5998	71.8957	1.742		Justin	Unconsolidated|Sand/Mud|	Veneer	81-100				Flat	None	Cnidaria: Hydroids, Bryozoa			61-80	Sponges	Branching, Massive Simple, Errect Simple, Creeping/Remose		41-60	FALSE	FALSE	FALSE	FALSE	TRUE	FALSE	FALSE	TRUE	FALSE	FALSE	FALSE	FALSE	FALSE	FALSE	FALSE	FALSE	FALSE	FALSE	FALSE	FALSE	FALSE	FALSE	FALSE
FlindersCMReast_shelfreef_11_GRTS_neastlines	32_2	8	433	PR_20130609_225538_818_LC16.tif	148.76	-40.5955	69.8449	2.05	Single Burrow (81 001006), Whelk (Maybe a Hermit Crab)	Justin	Unconsolidated|Sand/Mud|	Veneer	81-100				Flat	Bioturbated	Cnidaria: Hydroids, Bryozoa			1-20	Sponges	Branching, Massive Simple		1-20	FALSE	FALSE	FALSE	FALSE	FALSE	FALSE	FALSE	FALSE	FALSE	FALSE	FALSE	FALSE	FALSE	FALSE	FALSE	FALSE	FALSE	FALSE	TRUE	FALSE	FALSE	FALSE	FALSE
FlindersCMReast_shelfreef_11_GRTS_neastlines	32_1	25	2639	PR_20130610_001128_558_LC16.tif	148.76	-40.5998	72.2818	2.605	Fish: Unknown/Unidentifiable, Single Burrow (81 001006)	Justin	Unconsolidated|Sand/Mud|		81-100	Consolidated|Rock|		1-20	Flat	Bioturbated	Sponges	Branching, Massive Simple, Encrusting		1-20	Cnidaria: Hydroids, Bryozoa	Whelk (Maybe a Hermit Crab)		1-20	TRUE	TRUE	FALSE	FALSE	FALSE	FALSE	FALSE	FALSE	FALSE	FALSE	FALSE	FALSE	FALSE	FALSE	FALSE	FALSE	FALSE	FALSE	FALSE	FALSE	FALSE	FALSE	FALSE
FlindersCMReast_shelfreef_11_GRTS_neastlines	32_2	20	483	PR_20130609_225612_115_LC16.tif	148.76	-40.5955	70.002	2.01		Justin	Unconsolidated|Sand/Mud|	Veneer	81-100				Flat	None	Sponges	Branching, Massive Simple, Errect Simple		1-20	Cnidaria: Hydroids, Bryozoa			1-20	FALSE	TRUE	FALSE	FALSE	TRUE	FALSE	FALSE	FALSE	FALSE	FALSE	FALSE	FALSE	FALSE	FALSE	FALSE	FALSE	FALSE	FALSE	FALSE	FALSE	FALSE	FALSE	FALSE
FlindersCMReast_shelfreef_11_GRTS_neastlines	32_3	22	427	PR_20130610_002530_088_LC16.tif	148.76	-40.6012	74.1746	1.955	Single Burrow (81 001006), A few Dead Bivalve	Justin	Unconsolidated|Sand/Mud|		81-100	Unconsolidated|Pebble/Gravel|Pebble		1-20	Flat	Bioturbated	Cnidaria: Hydroids, Bryozoa			1-20					FALSE	FALSE	FALSE	FALSE	FALSE	FALSE	FALSE	FALSE	FALSE	FALSE	FALSE	FALSE	FALSE	FALSE	FALSE	FALSE	FALSE	FALSE	FALSE	FALSE	FALSE	FALSE	FALSE
FlindersCMReast_shelfreef_11_GRTS_neastlines	32_4	11	2610	PR_20130610_012925_674_LC16.tif	148.76	-40.6027	74.7266	2.002	Single Burrow (81 001006)	Justin	Unconsolidated|Sand/Mud|		81-100	Unconsolidated|Pebble/Gravel|Pebble		1-20	Flat	Bioturbated	Cnidaria: Hydroids, Bryozoa			1-20					FALSE	FALSE	FALSE	FALSE	FALSE	FALSE	FALSE	FALSE	FALSE	FALSE	FALSE	FALSE	FALSE	FALSE	FALSE	FALSE	FALSE	FALSE	FALSE	FALSE	FALSE	FALSE	FALSE
FlindersCMReast_shelfreef_11_GRTS_neastlines	32_1	9	2592	PR_20130610_001057_258_LC16.tif	148.76	-40.5999	73.46	2.03		Justin	Unconsolidated|Sand/Mud|		81-100				Flat	None	Cnidaria: Hydroids, Bryozoa			1-20					FALSE	FALSE	FALSE	FALSE	FALSE	FALSE	FALSE	FALSE	FALSE	FALSE	FALSE	FALSE	FALSE	FALSE	FALSE	FALSE	FALSE	FALSE	FALSE	FALSE	FALSE	FALSE	FALSE
FlindersCMReast_shelfreef_11_GRTS_neastlines	32_4	23	2534	PR_20130610_012835_062_LC16.tif	148.76	-40.6027	75.0275	1.983	Single Burrow (81 001006), A few Dead Bivalve	Justin	Unconsolidated|Sand/Mud|		81-100				Flat	Bioturbated	Molluscs: Gastropods	Whelk (Maybe a Hermit Crab Or Dead)		1-20	Cnidaria: Hydroids, Bryozoa			1-20	FALSE	FALSE	FALSE	FALSE	FALSE	FALSE	FALSE	FALSE	FALSE	FALSE	FALSE	FALSE	FALSE	FALSE	FALSE	FALSE	FALSE	FALSE	FALSE	FALSE	FALSE	TRUE	FALSE
FlindersCMReast_shelfreef_11_GRTS_neastlines	32_2	24	594	PR_20130609_225726_034_LC16.tif	148.76	-40.5955	70.1925	2.04	Single Burrow (81 001006)	Justin	Unconsolidated|Sand/Mud|	Veneer	81-100				Flat	Bioturbated	Sponges	Branching, Massive Simple, Cup/Goblet		41-60	Cnidaria: Hydroids, Bryozoa			1-20	FALSE	TRUE	FALSE	FALSE	FALSE	FALSE	FALSE	FALSE	FALSE	FALSE	FALSE	FALSE	FALSE	FALSE	FALSE	FALSE	FALSE	FALSE	FALSE	FALSE	FALSE	FALSE	FALSE
FlindersCMReast_shelfreef_11_GRTS_neastlines	32_3	10	549	PR_20130610_002651_333_LC16.tif	148.76	-40.6012	73.8672	2.053	Single Burrow (81 001006)	Justin	Unconsolidated|Sand/Mud|		81-100				Flat	Bioturbated	Cnidaria: Hydroids, Bryozoa			1-20					FALSE	FALSE	FALSE	FALSE	FALSE	FALSE	FALSE	FALSE	FALSE	FALSE	FALSE	FALSE	FALSE	FALSE	FALSE	FALSE	FALSE	FALSE	FALSE	FALSE	FALSE	FALSE	FALSE
FlindersCMReast_shelfreef_11_GRTS_neastlines	32_1	29	2448	PR_20130610_000921_362_LC16.tif	148.76	-40.5998	74.3322	2.01	Single Burrow (81 001006), A few Dead Bivalve	Justin	Unconsolidated|Sand/Mud|		81-100				Flat	Bioturbated	Cnidaria: Hydroids, Bryozoa			1-20					FALSE	FALSE	FALSE	FALSE	FALSE	FALSE	FALSE	FALSE	FALSE	FALSE	FALSE	FALSE	FALSE	FALSE	FALSE	FALSE	FALSE	FALSE	FALSE	FALSE	FALSE	FALSE	FALSE
FlindersCMReast_shelfreef_11_GRTS_neastlines	32_3	6	593	PR_20130610_002720_635_LC16.tif	148.76	-40.6012	74.241	2.013	Single Burrow (81 001006)	Justin	Unconsolidated|Sand/Mud|		81-100				Flat	Bioturbated	Cnidaria: Hydroids, Bryozoa			1-20					FALSE	FALSE	FALSE	FALSE	FALSE	FALSE	FALSE	FALSE	FALSE	FALSE	FALSE	FALSE	FALSE	FALSE	FALSE	FALSE	FALSE	FALSE	FALSE	FALSE	FALSE	FALSE	FALSE
FlindersCMReast_shelfreef_11_GRTS_neastlines	32_4	7	2427	PR_20130610_012723_806_LC16.tif	148.76	-40.6027	75.4596	2.03		Justin	Unconsolidated|Sand/Mud|		81-100	Unconsolidated|Pebble/Gravel|Pebble		1-20	Flat	None	Cnidaria: Hydroids, Bryozoa			1-20	Sponges	Massive Simple		1-20	FALSE	FALSE	FALSE	FALSE	FALSE	FALSE	FALSE	FALSE	FALSE	FALSE	FALSE	FALSE	FALSE	FALSE	FALSE	FALSE	FALSE	FALSE	FALSE	FALSE	FALSE	FALSE	FALSE
FlindersCMReast_shelfreef_11_GRTS_neastlines	32_1	13	2401	PR_20130610_000850_063_LC16.tif	148.761	-40.5998	74.4535	2.01	Single Burrow (81 001006)	Justin	Unconsolidated|Sand/Mud|		81-100				Flat	Bioturbated	Cnidaria: Hydroids, Bryozoa			1-20					FALSE	FALSE	FALSE	FALSE	FALSE	FALSE	FALSE	FALSE	FALSE	FALSE	FALSE	FALSE	FALSE	FALSE	FALSE	FALSE	FALSE	FALSE	FALSE	FALSE	FALSE	FALSE	FALSE
FlindersCMReast_shelfreef_11_GRTS_neastlines	32_4	19	2380	PR_20130610_012652_506_LC16.tif	148.761	-40.6027	75.5609	1.935	Single Burrow (81 001006)	Justin	Unconsolidated|Sand/Mud|		81-100				Flat	Bioturbated	Cnidaria: Hydroids, Bryozoa			1-20	Sponges	Massive Simple		1-20	FALSE	FALSE	FALSE	FALSE	FALSE	FALSE	FALSE	FALSE	FALSE	FALSE	FALSE	FALSE	FALSE	FALSE	FALSE	FALSE	FALSE	FALSE	FALSE	FALSE	FALSE	FALSE	FALSE
FlindersCMReast_shelfreef_11_GRTS_neastlines	32_2	12	754	PR_20130609_225912_585_LC16.tif	148.761	-40.5956	70.6489	2.04		Justin	Unconsolidated|Sand/Mud|		81-100	Unconsolidated|Pebble/Gravel|Pebble		1-20	Flat	None	Sponges	Branching, Massive Simple		21-40	Cnidaria: Hydroids, Bryozoa			1-20	FALSE	FALSE	FALSE	FALSE	FALSE	FALSE	FALSE	FALSE	FALSE	FALSE	FALSE	FALSE	FALSE	FALSE	FALSE	FALSE	FALSE	FALSE	FALSE	FALSE	FALSE	FALSE	FALSE
FlindersCMReast_shelfreef_11_GRTS_neastlines	32_3	2	702	PR_20130610_002833_223_LC16.tif	148.761	-40.6012	74.712	2.04		Justin	Unconsolidated|Sand/Mud|		81-100	Unconsolidated|Pebble/Gravel|Pebble		1-20	Flat	None	Cnidaria: Hydroids, Bryozoa			1-20					FALSE	FALSE	FALSE	FALSE	FALSE	FALSE	FALSE	FALSE	FALSE	FALSE	FALSE	FALSE	FALSE	FALSE	FALSE	FALSE	FALSE	FALSE	FALSE	FALSE	FALSE	FALSE	FALSE
FlindersCMReast_shelfreef_11_GRTS_neastlines	32_3	18	730	PR_20130610_002851_869_LC16.tif	148.761	-40.6012	74.8167	2.01	Single Burrow (81 001006)	Justin	Unconsolidated|Sand/Mud|		81-100				Flat	Bioturbated	Cnidaria: Hydroids, Bryozoa			1-20	Molluscs: Gastropods	Spindle Shell (Maybe a Hermit Crab or Dead)		1-20	FALSE	FALSE	FALSE	FALSE	FALSE	FALSE	FALSE	FALSE	FALSE	FALSE	FALSE	FALSE	FALSE	FALSE	FALSE	FALSE	FALSE	FALSE	FALSE	FALSE	FALSE	FALSE	FALSE
FlindersCMReast_shelfreef_11_GRTS_neastlines	32_3	17	757	PR_20130610_002909_850_LC16.tif	148.761	-40.6012	74.8786	2.02	Single Burrow (81 001006), A few Dead Bivalve	Justin	Unconsolidated|Sand/Mud|		81-100				Flat	Bioturbated	Cnidaria: Hydroids, Bryozoa			1-20					FALSE	FALSE	FALSE	FALSE	FALSE	FALSE	FALSE	FALSE	FALSE	FALSE	FALSE	FALSE	FALSE	FALSE	FALSE	FALSE	FALSE	FALSE	FALSE	FALSE	FALSE	FALSE	FALSE
FlindersCMReast_shelfreef_11_GRTS_neastlines	32_1	10	2247	PR_20130610_000707_508_LC16.tif	148.761	-40.5998	74.4591	2		Justin	Unconsolidated|Sand/Mud|		81-100				Flat	None	Cnidaria: Hydroids, Bryozoa			1-20					FALSE	FALSE	FALSE	FALSE	FALSE	FALSE	FALSE	FALSE	FALSE	FALSE	FALSE	FALSE	FALSE	FALSE	FALSE	FALSE	FALSE	FALSE	FALSE	FALSE	FALSE	FALSE	FALSE
FlindersCMReast_shelfreef_11_GRTS_neastlines	32_2	23	869	PR_20130609_230029_169_LC16.tif	148.761	-40.5955	70.7614	2.01	Single Burrow (81 001006)	Justin	Unconsolidated|Sand/Mud|	Veneer	81-100				Flat	Bioturbated	Cnidaria: Hydroids, Bryozoa			21-40	Sponges	Branching, Massive Simple, Cup/Goblet		1-20	FALSE	FALSE	FALSE	FALSE	FALSE	FALSE	FALSE	FALSE	FALSE	FALSE	FALSE	FALSE	FALSE	FALSE	FALSE	FALSE	FALSE	FALSE	FALSE	FALSE	FALSE	FALSE	FALSE
FlindersCMReast_shelfreef_11_GRTS_neastlines	32_3	1	811	PR_20130610_002945_811_LC16.tif	148.761	-40.6012	74.9964	2.01		Justin	Unconsolidated|Sand/Mud|		81-100				Flat	None	Cnidaria: Hydroids, Bryozoa			1-20					FALSE	FALSE	FALSE	FALSE	FALSE	FALSE	FALSE	FALSE	FALSE	FALSE	FALSE	FALSE	FALSE	FALSE	FALSE	FALSE	FALSE	FALSE	FALSE	FALSE	FALSE	FALSE	FALSE
FlindersCMReast_shelfreef_11_GRTS_neastlines	32_1	26	2193	PR_20130610_000631_547_LC16.tif	148.761	-40.5998	74.4303	1.98	Single Burrow (81 001006)	Justin	Unconsolidated|Sand/Mud|		81-100	Unconsolidated|Pebble/Gravel|Pebble		1-20	Flat	Bioturbated	Cnidaria: Hydroids, Bryozoa			1-20					FALSE	FALSE	FALSE	FALSE	FALSE	FALSE	FALSE	FALSE	FALSE	FALSE	FALSE	FALSE	FALSE	FALSE	FALSE	FALSE	FALSE	FALSE	FALSE	FALSE	FALSE	FALSE	FALSE
FlindersCMReast_shelfreef_11_GRTS_neastlines	32_2	7	936	PR_20130609_230113_787_LC16.tif	148.761	-40.5955	70.9854	1.99		Justin	Unconsolidated|Sand/Mud|		41-60	Unconsolidated|Sand/Mud|	Veneer	61-80	Flat	None	Sponges	Branching, Massive Simple		1-20	Bryozoa			1-20	FALSE	FALSE	FALSE	FALSE	TRUE	FALSE	FALSE	FALSE	TRUE	FALSE	FALSE	FALSE	FALSE	FALSE	FALSE	FALSE	FALSE	FALSE	FALSE	FALSE	FALSE	FALSE	FALSE
FlindersCMReast_shelfreef_11_GRTS_neastlines	32_4	16	2105	PR_20130610_012349_372_LC16.tif	148.762	-40.6027	73.2743	2.665		Justin	Unconsolidated|Sand/Mud|	Veneer	81-100				Flat	None	Sponges	Branching, Massive Simple, Errect Simple, Cup/Goblet		21-40	Cnidaria: Hydroids, Bryozoa			21-40	FALSE	FALSE	FALSE	FALSE	TRUE	FALSE	FALSE	FALSE	FALSE	FALSE	FALSE	FALSE	FALSE	FALSE	FALSE	FALSE	FALSE	FALSE	FALSE	FALSE	FALSE	FALSE	FALSE
FlindersCMReast_shelfreef_11_GRTS_neastlines	32_1	14	2069	PR_20130610_000508_970_LC16.tif	148.762	-40.5998	74.2374	1.765	Fish: Caesioperca lepidoptera	Justin	Consolidated|Rock|		41-60	Unconsolidated|Sand/Mud|	Veneer	41-60	Low/ Moderate	None	Sponges	Branching, Massive Simple, Cup/Goblet, Simple Errect, Encrusting		21-40	Cnidaria: Hydroids, Bryozoa			21-40	TRUE	FALSE	FALSE	FALSE	TRUE	FALSE	FALSE	FALSE	FALSE	FALSE	FALSE	FALSE	FALSE	FALSE	FALSE	FALSE	FALSE	FALSE	FALSE	FALSE	FALSE	FALSE	FALSE
FlindersCMReast_shelfreef_11_GRTS_neastlines	32_2	3	1062	PR_20130609_230237_696_LC16.tif	148.762	-40.5955	71.2951	1.98	Single Burrow (81 001006)	Justin	Unconsolidated|Sand/Mud|		81-100				Flat	Bioturbated	Cnidaria: Hydroids, Bryozoa			1-20					FALSE	FALSE	FALSE	FALSE	FALSE	FALSE	FALSE	FALSE	FALSE	FALSE	FALSE	FALSE	FALSE	FALSE	FALSE	FALSE	FALSE	FALSE	FALSE	FALSE	FALSE	FALSE	FALSE
FlindersCMReast_shelfreef_11_GRTS_neastlines	32_1	30	2026	PR_20130610_000440_334_LC16.tif	148.762	-40.5998	75.0103	1.87	Single Burrow (81 001006)	Justin	Unconsolidated|Sand/Mud|		81-100				Flat	Bioturbated	Cnidaria: Hydroids, Bryozoa			1-20					FALSE	FALSE	FALSE	FALSE	FALSE	FALSE	FALSE	FALSE	FALSE	FALSE	FALSE	FALSE	FALSE	FALSE	FALSE	FALSE	FALSE	FALSE	FALSE	FALSE	FALSE	FALSE	FALSE
FlindersCMReast_shelfreef_11_GRTS_neastlines	32_4	12	2006	PR_20130610_012243_443_LC16.tif	148.762	-40.6027	75.1619	1.945		Justin	Unconsolidated|Sand/Mud|		41-60	Consolidated|Rock|		41-60	Low/ Moderate	None	Cnidaria: Hydroids, Bryozoa			41-60	Sponges	Branching, Massive Simple, Errect Simple		1-20	FALSE	FALSE	FALSE	FALSE	TRUE	FALSE	FALSE	FALSE	FALSE	FALSE	FALSE	FALSE	FALSE	FALSE	FALSE	FALSE	FALSE	FALSE	FALSE	FALSE	FALSE	FALSE	FALSE
FlindersCMReast_shelfreef_11_GRTS_neastlines	32_2	19	1116	PR_20130609_230313_657_LC16.tif	148.762	-40.5955	71.2761	1.98		Justin	Unconsolidated|Sand/Mud|	Veneer	81-100				Flat	None	Sponges	Branching, Massive Simple, Cup/Goblet		1-20	Cnidaria: Hydroids, Bryozoa			1-20	FALSE	TRUE	FALSE	FALSE	FALSE	FALSE	FALSE	FALSE	FALSE	FALSE	FALSE	FALSE	FALSE	FALSE	FALSE	FALSE	FALSE	FALSE	FALSE	FALSE	FALSE	FALSE	FALSE
FlindersCMReast_shelfreef_11_GRTS_neastlines	32_3	5	1064	PR_20130610_003234_292_LC16.tif	148.762	-40.6012	73.5159	2.07		Justin	Unconsolidated|Sand/Mud|	Veneer	61-80	Consolidated|Rock|		21-40	Flat	None	Cnidaria: Hydroids, Bryozoa			1-20	Sponges	Branching, Massive Simple		1-20	FALSE	FALSE	FALSE	FALSE	TRUE	FALSE	FALSE	TRUE	FALSE	FALSE	FALSE	FALSE	FALSE	FALSE	FALSE	FALSE	FALSE	FALSE	FALSE	FALSE	FALSE	FALSE	FALSE
FlindersCMReast_shelfreef_11_GRTS_neastlines	32_2	11	1143	PR_20130609_230331_638_LC16.tif	148.762	-40.5955	71.3582	2.022	Hydroids growing on a Black and Octo	Justin	Unconsolidated|Sand/Mud|	Veneer	81-100				Flat	None	Sponges	Branching, Massive Simple		21-40	Cnidaria: Hydroids, Bryozoa			1-20	FALSE	TRUE	FALSE	FALSE	TRUE	FALSE	TRUE	FALSE	TRUE	FALSE	FALSE	FALSE	FALSE	FALSE	FALSE	FALSE	FALSE	FALSE	FALSE	FALSE	FALSE	FALSE	FALSE
FlindersCMReast_shelfreef_11_GRTS_neastlines	32_3	21	1087	PR_20130610_003249_609_LC16.tif	148.762	-40.6012	73.2088	2.152		Justin	Unconsolidated|Sand/Mud|	Veneer	81-100				Flat	None	Sponges	Branching, Massive Simple		1-20	Cnidaria: Hydroids, Bryozoa			1-20	FALSE	FALSE	FALSE	FALSE	FALSE	FALSE	FALSE	FALSE	TRUE	FALSE	FALSE	FALSE	FALSE	FALSE	FALSE	FALSE	FALSE	FALSE	FALSE	FALSE	FALSE	FALSE	FALSE
FlindersCMReast_shelfreef_11_GRTS_neastlines	32_4	28	1927	PR_20130610_012150_834_LC16.tif	148.762	-40.6026	77.2115	1.34	Very Close	Justin	Consolidated|Rock|		81-100				Flat	None	Sponges	Branching, Massive Simple, Cup/Goblet		41-60	Cnidaria: Hydroids, Bryozoa			41-60	FALSE	FALSE	FALSE	FALSE	TRUE	FALSE	FALSE	FALSE	FALSE	FALSE	FALSE	FALSE	FALSE	FALSE	FALSE	FALSE	FALSE	FALSE	FALSE	FALSE	FALSE	FALSE	FALSE
FlindersCMReast_shelfreef_11_GRTS_neastlines	32_2	27	1203	PR_20130609_230411_594_LC16.tif	148.763	-40.5955	71.6224	2.01	Single Burrow (81 001006), A few Dead Bivalve	Justin	Unconsolidated|Sand/Mud|	Veneer	81-100				Flat	Bioturbated	Cnidaria: Hydroids, Bryozoa			1-20	Cnidaria: Hydroids	Hydroids growing on a Black and Octo		1-20	FALSE	FALSE	FALSE	FALSE	FALSE	FALSE	TRUE	FALSE	FALSE	FALSE	FALSE	FALSE	FALSE	FALSE	FALSE	FALSE	FALSE	FALSE	FALSE	FALSE	FALSE	TRUE	FALSE
FlindersCMReast_shelfreef_11_GRTS_neastlines	32_2	15	1285	PR_20130609_230506_202_LC16.tif	148.763	-40.5955	71.828	2.033		Justin	Unconsolidated|Sand/Mud|		81-100				Flat	None	Cnidaria: Hydroids	Hydroids growing on a Black and Octo		1-20	Cnidaria: Corals: Black & Octocorals			1-20	FALSE	FALSE	FALSE	FALSE	TRUE	FALSE	FALSE	FALSE	TRUE	FALSE	FALSE	FALSE	FALSE	FALSE	FALSE	FALSE	FALSE	FALSE	FALSE	FALSE	FALSE	FALSE	FALSE
FlindersCMReast_shelfreef_11_GRTS_neastlines	32_3	9	1240	PR_20130610_003431_499_LC16.tif	148.763	-40.6012	74.3056	2.178	Fish: Caesioperca lepidoptera	Justin	Unconsolidated|Sand/Mud|	Veneer	81-100				Flat	None	Cnidaria: Hydroids, Bryozoa			41-60	Sponges	Branching, Massive Simple, Errect Simple, Barrel		21-40	TRUE	FALSE	FALSE	FALSE	TRUE	FALSE	FALSE	TRUE	FALSE	FALSE	FALSE	FALSE	FALSE	FALSE	FALSE	FALSE	FALSE	FALSE	FALSE	FALSE	FALSE	FALSE	FALSE
FlindersCMReast_shelfreef_11_GRTS_neastlines	32_4	8	1792	PR_20130610_012020_931_LC16.tif	148.763	-40.6026	78.5317	1.99		Justin	Unconsolidated|Sand/Mud|		81-100				Flat	None	Cnidaria: Hydroids, Bryozoa			1-20					FALSE	FALSE	FALSE	FALSE	FALSE	FALSE	FALSE	FALSE	FALSE	FALSE	FALSE	FALSE	FALSE	FALSE	FALSE	FALSE	FALSE	FALSE	FALSE	FALSE	FALSE	FALSE	FALSE
FlindersCMReast_shelfreef_11_GRTS_neastlines	32_1	18	1776	PR_20130610_000153_848_LC16.tif	148.763	-40.5998	75.0189	1.99	Single Burrow (81 001006)	Justin	Unconsolidated|Sand/Mud|		81-100				Flat	Bioturbated	Cnidaria: Hydroids, Bryozoa			1-20					FALSE	FALSE	FALSE	FALSE	FALSE	FALSE	FALSE	FALSE	FALSE	FALSE	FALSE	FALSE	FALSE	FALSE	FALSE	FALSE	FALSE	FALSE	FALSE	FALSE	FALSE	FALSE	FALSE
FlindersCMReast_shelfreef_11_GRTS_neastlines	32_4	24	1749	PR_20130610_011952_296_LC16.tif	148.763	-40.6026	78.5747	2.01		Justin	Unconsolidated|Sand/Mud|		81-100				Flat	None	Cnidaria: Hydroids, Bryozoa			1-20					FALSE	FALSE	FALSE	FALSE	FALSE	FALSE	FALSE	FALSE	FALSE	FALSE	FALSE	FALSE	FALSE	FALSE	FALSE	FALSE	FALSE	FALSE	FALSE	FALSE	FALSE	FALSE	FALSE
FlindersCMReast_shelfreef_11_GRTS_neastlines	32_2	4	1355	PR_20130609_230552_818_LC16.tif	148.763	-40.5955	72.195	2.03	Single Burrow (81 001006)	Justin	Unconsolidated|Sand/Mud|		81-100	Unconsolidated|Pebble/Gravel|Pebble		1-20	Flat	Bioturbated	Cnidaria: Hydroids, Bryozoa			1-20	Bryozoa	Soft Foliaceous		1-20	FALSE	FALSE	FALSE	FALSE	FALSE	FALSE	FALSE	FALSE	TRUE	FALSE	FALSE	FALSE	FALSE	FALSE	FALSE	FALSE	FALSE	FALSE	FALSE	FALSE	FALSE	TRUE	FALSE
FlindersCMReast_shelfreef_11_GRTS_neastlines	32_3	25	1323	PR_20130610_003526_773_LC16.tif	148.763	-40.6012	74.5497	1.97	Fish: Caesioperca lepidoptera or Optivus agastos	Justin	Unconsolidated|Sand/Mud|	Veneer	81-100				Flat	None	Sponges	Branching, Massive Simple, Encrusting, Cup/Goblet		41-60	Cnidaria: Hydroids, Bryozoa			21-40	TRUE	TRUE	FALSE	FALSE	TRUE	FALSE	TRUE	TRUE	TRUE	FALSE	FALSE	FALSE	FALSE	FALSE	FALSE	FALSE	FALSE	FALSE	FALSE	FALSE	FALSE	FALSE	FALSE
FlindersCMReast_shelfreef_11_GRTS_neastlines	32_1	2	1711	PR_20130610_000110_562_LC16.tif	148.763	-40.5998	75.1331	2.02	Single Burrow (81 001006)	Justin	Unconsolidated|Sand/Mud|		81-100	Unconsolidated|Pebble/Gravel|Pebble		1-20	Flat	Bioturbated	Cnidaria: Hydroids, Bryozoa			1-20					FALSE	FALSE	FALSE	FALSE	FALSE	FALSE	FALSE	FALSE	FALSE	FALSE	FALSE	FALSE	FALSE	FALSE	FALSE	FALSE	FALSE	FALSE	FALSE	FALSE	FALSE	FALSE	FALSE
FlindersCMReast_shelfreef_11_GRTS_neastlines	32_1	6	1691	PR_20130610_000057_243_LC16.tif	148.763	-40.5998	75.1044	2.073	A few Dead bivalve	Justin	Unconsolidated|Sand/Mud|		81-100				Flat	None	Cnidaria: Hydroids, Bryozoa			1-20					FALSE	FALSE	FALSE	FALSE	FALSE	FALSE	FALSE	FALSE	FALSE	FALSE	FALSE	FALSE	FALSE	FALSE	FALSE	FALSE	FALSE	FALSE	FALSE	FALSE	FALSE	FALSE	FALSE
FlindersCMReast_shelfreef_11_GRTS_neastlines	32_1	22	1619	PR_20130610_000009_295_LC16.tif	148.764	-40.5998	75.5526	2.777	Fish: Optivus agastos	Justin	Unconsolidated|Sand/Mud|	Veneer	81-100				Flat	None	Cnidaria: Hydroids, Bryozoa			41-60	Sponges	Branching, Massive Simple, Errect Simple		21-40	TRUE	TRUE	FALSE	FALSE	FALSE	FALSE	FALSE	TRUE	FALSE	FALSE	FALSE	FALSE	FALSE	FALSE	FALSE	FALSE	FALSE	FALSE	FALSE	FALSE	FALSE	FALSE	FALSE
FlindersCMReast_shelfreef_11_GRTS_neastlines	32_3	29	1439	PR_20130610_003644_023_LC16.tif	148.764	-40.6012	76.0509	1.965	Single Burrow (81 001006)	Justin	Unconsolidated|Sand/Mud|		81-100	Unconsolidated|Pebble/Gravel|Pebble		1-20	Flat	Bioturbated	Cnidaria: Hydroids, Bryozoa			1-20					FALSE	FALSE	FALSE	FALSE	FALSE	FALSE	FALSE	FALSE	FALSE	FALSE	FALSE	FALSE	FALSE	FALSE	FALSE	FALSE	FALSE	FALSE	FALSE	FALSE	FALSE	FALSE	FALSE
FlindersCMReast_shelfreef_11_GRTS_neastlines	32_4	4	1590	PR_20130610_011806_411_LC16.tif	148.764	-40.6026	79.1624	2.01	Single Burrow (81 001006)	Justin	Unconsolidated|Sand/Mud|		81-100				Flat	Bioturbated	Cnidaria: Hydroids, Bryozoa			1-20					FALSE	FALSE	FALSE	FALSE	FALSE	FALSE	FALSE	FALSE	FALSE	FALSE	FALSE	FALSE	FALSE	FALSE	FALSE	FALSE	FALSE	FALSE	FALSE	FALSE	FALSE	FALSE	FALSE
FlindersCMReast_shelfreef_11_GRTS_neastlines	32_4	20	1555	PR_20130610_011743_103_LC16.tif	148.764	-40.6026	79.4035	2.002	Single Burrow (81 001006)	Justin	Unconsolidated|Sand/Mud|		81-100				Flat	Bioturbated	Cnidaria: Hydroids, Bryozoa			1-20					FALSE	FALSE	FALSE	FALSE	FALSE	FALSE	FALSE	FALSE	FALSE	FALSE	FALSE	FALSE	FALSE	FALSE	FALSE	FALSE	FALSE	FALSE	FALSE	FALSE	FALSE	FALSE	FALSE
FlindersCMReast_shelfreef_11_GRTS_neastlines	32_3	13	1505	PR_20130610_003727_976_LC16.tif	148.764	-40.6012	76.2857	2.212	Fish: Caesioperca lepidoptera	Justin	Consolidated|Rock|		61-80	Unconsolidated|Sand/Mud|	Veneer	21-40	Low/ Moderate	None	Cnidaria: Hydroids, Bryozoa			61-80	Sponges	Branching, Massive Simple, Encrusting, Cup/Goblet			TRUE	FALSE	FALSE	FALSE	TRUE	FALSE	TRUE	FALSE	FALSE	FALSE	FALSE	FALSE	FALSE	FALSE	FALSE	FALSE	FALSE	FALSE	FALSE	FALSE	FALSE	FALSE	FALSE
FlindersCMReast_shelfreef_11_GRTS_neastlines	32_2	2	1629	PR_20130609_230855_287_LC16.tif	148.764	-40.5955	75.8797	2.125	Single Burrow (81 001006)	Justin	Unconsolidated|Sand/Mud|		81-100	Unconsolidated|Pebble/Gravel|Pebble		1-20	Flat	Bioturbated	Cnidaria: Hydroids, Bryozoa			1-20					FALSE	FALSE	FALSE	FALSE	FALSE	FALSE	FALSE	FALSE	FALSE	FALSE	FALSE	FALSE	FALSE	FALSE	FALSE	FALSE	FALSE	FALSE	FALSE	FALSE	FALSE	FALSE	FALSE
FlindersCMReast_shelfreef_11_GRTS_neastlines	32_4	29	1446	PR_20130610_011630_515_LC16.tif	148.764	-40.6026	80.0336	1.99		Justin	Unconsolidated|Sand/Mud|		41-60	Unconsolidated|Sand/Mud|	Bryozoa Crust	41-60	Flat	None	No Visible Biota			81-100					FALSE	FALSE	FALSE	FALSE	FALSE	FALSE	FALSE	FALSE	FALSE	FALSE	FALSE	FALSE	FALSE	FALSE	FALSE	FALSE	FALSE	FALSE	FALSE	FALSE	FALSE	FALSE	FALSE
FlindersCMReast_shelfreef_11_GRTS_neastlines	32_1	20	1420	PR_20130609_235756_772_LC16.tif	148.764	-40.5998	76.5227	2.04	Single Burrow (81 001006)	Justin	Unconsolidated|Sand/Mud|		61-80	Unconsolidated|Sand/Mud|	Veneer	21-40	Flat	Bioturbated	Cnidaria: Hydroids, Bryozoa			1-20	Sponges	Branching, Massive Simple		1-20	FALSE	FALSE	FALSE	FALSE	TRUE	FALSE	TRUE	FALSE	FALSE	FALSE	FALSE	FALSE	FALSE	FALSE	FALSE	FALSE	FALSE	FALSE	FALSE	FALSE	FALSE	FALSE	FALSE
FlindersCMReast_shelfreef_11_GRTS_neastlines	32_3	24	1628	PR_20130610_003849_887_LC16.tif	148.764	-40.6012	79.3952	1.968	Single Burrow (81 001006)	Justin	Unconsolidated|Sand/Mud|		81-100				Flat	Bioturbated	Worms	Tube Worms		1-20					FALSE	FALSE	FALSE	FALSE	FALSE	FALSE	FALSE	FALSE	FALSE	FALSE	FALSE	FALSE	FALSE	FALSE	FALSE	FALSE	FALSE	FALSE	FALSE	FALSE	FALSE	FALSE	FALSE
FlindersCMReast_shelfreef_11_GRTS_neastlines	32_4	2	1416	PR_20130610_011610_536_LC16.tif	148.764	-40.6026	80.2549	1.98	Single Burrow (81 001006)	Justin	Unconsolidated|Sand/Mud|		41-60	Unconsolidated|Sand/Mud|	Bryozoa Crust	41-60	Flat	Bioturbated	Worms	Tube Worm		1-20					FALSE	FALSE	FALSE	FALSE	FALSE	FALSE	FALSE	FALSE	FALSE	FALSE	FALSE	FALSE	FALSE	FALSE	FALSE	FALSE	FALSE	FALSE	FALSE	FALSE	FALSE	FALSE	FALSE
FlindersCMReast_shelfreef_11_GRTS_neastlines	32_2	18	1689	PR_20130609_230935_243_LC16.tif	148.764	-40.5955	76.2115	2.05	Single Burrow (81 001006), Dead Scallop	Justin	Unconsolidated|Sand/Mud|		81-100	Unconsolidated|Pebble/Gravel|Pebble		1-20	Flat	Bioturbated	Cnidaria: Hydroids, Bryozoa			1-20					FALSE	FALSE	FALSE	FALSE	FALSE	FALSE	FALSE	FALSE	FALSE	FALSE	FALSE	FALSE	FALSE	FALSE	FALSE	FALSE	FALSE	FALSE	FALSE	FALSE	FALSE	FALSE	FALSE
FlindersCMReast_shelfreef_11_GRTS_neastlines	32_3	8	1676	PR_20130610_003921_852_LC16.tif	148.765	-40.6011	79.6585	1.887	Single Burrow (81 001006)	Justin	Unconsolidated|Sand/Mud|		81-100				Flat	Bioturbated	No Visible Biota			81-100					FALSE	FALSE	FALSE	FALSE	FALSE	FALSE	FALSE	FALSE	FALSE	FALSE	FALSE	FALSE	FALSE	FALSE	FALSE	FALSE	FALSE	FALSE	FALSE	FALSE	FALSE	FALSE	FALSE
FlindersCMReast_shelfreef_11_GRTS_neastlines	32_2	22	1754	PR_20130609_231018_530_LC16.tif	148.765	-40.5955	76.7261	1.99	A Few Dead Bivalve	Justin	Unconsolidated|Sand/Mud|		81-100	Unconsolidated|Pebble/Gravel|Pebble		1-20	Flat	None	Cnidaria: Hydroids, Bryozoa			1-20					FALSE	FALSE	FALSE	FALSE	FALSE	FALSE	FALSE	FALSE	FALSE	FALSE	FALSE	FALSE	FALSE	FALSE	FALSE	FALSE	FALSE	FALSE	FALSE	FALSE	FALSE	FALSE	FALSE
FlindersCMReast_shelfreef_11_GRTS_neastlines	32_1	4	1343	PR_20130609_235705_494_LC16.tif	148.765	-40.5998	79.5716	2.21	Single Burrow (81 001006)	Justin	Unconsolidated|Sand/Mud|		81-100				Flat	Bioturbated	Cnidaria: Hydroids, Bryozoa			1-20					FALSE	FALSE	FALSE	FALSE	FALSE	FALSE	FALSE	FALSE	FALSE	FALSE	FALSE	FALSE	FALSE	FALSE	FALSE	FALSE	FALSE	FALSE	FALSE	FALSE	FALSE	FALSE	FALSE
FlindersCMReast_shelfreef_11_GRTS_neastlines	32_2	6	1773	PR_20130609_231031_183_LC16.tif	148.765	-40.5955	76.819	1.98	Single Burrow (81 001006)	Justin	Unconsolidated|Sand/Mud|		81-100				Flat	Bioturbated	Sponges	Branching	Drift	1-20	Cnidaria: Hydroids, Bryozoa			1-20	FALSE	FALSE	FALSE	FALSE	FALSE	FALSE	FALSE	FALSE	FALSE	FALSE	FALSE	FALSE	FALSE	FALSE	FALSE	FALSE	FALSE	FALSE	FALSE	FALSE	FALSE	FALSE	FALSE
FlindersCMReast_shelfreef_11_GRTS_neastlines	32_1	24	1293	PR_20130609_235632_197_LC16.tif	148.765	-40.5998	80.4293	2.03	Single Burrow (81 001006)	Justin	Unconsolidated|Sand/Mud|		81-100				Flat	Bioturbated	Cnidaria: Hydroids, Bryozoa			1-20	Molluscs: Gastropods	Whelk (Maybe a Hermit Crab)		1-20	FALSE	FALSE	FALSE	FALSE	FALSE	FALSE	FALSE	FALSE	FALSE	FALSE	FALSE	FALSE	FALSE	FALSE	FALSE	FALSE	FALSE	FALSE	FALSE	FALSE	FALSE	TRUE	FALSE
FlindersCMReast_shelfreef_11_GRTS_neastlines	32_3	4	1750	PR_20130610_004011_132_LC16.tif	148.765	-40.6011	80.0722	1.99	Single Burrow (81 001006)	Justin	Unconsolidated|Sand/Mud|		81-100				Flat	Bioturbated	Cnidaria: Hydroids, Bryozoa			1-20					FALSE	FALSE	FALSE	FALSE	FALSE	FALSE	FALSE	FALSE	FALSE	FALSE	FALSE	FALSE	FALSE	FALSE	FALSE	FALSE	FALSE	FALSE	FALSE	FALSE	FALSE	FALSE	FALSE
FlindersCMReast_shelfreef_11_GRTS_neastlines	32_3	20	1767	PR_20130610_004022_453_LC16.tif	148.765	-40.6011	80.1668	2.01		Justin	Unconsolidated|Sand/Mud|		81-100				Flat	None	Cnidaria: Hydroids, Bryozoa			1-20					FALSE	FALSE	FALSE	FALSE	FALSE	FALSE	FALSE	FALSE	FALSE	FALSE	FALSE	FALSE	FALSE	FALSE	FALSE	FALSE	FALSE	FALSE	FALSE	FALSE	FALSE	FALSE	FALSE
FlindersCMReast_shelfreef_11_GRTS_neastlines	32_1	8	1246	PR_20130609_235600_898_LC16.tif	148.765	-40.5998	80.4686	1.99	A few Dead bivalve	Justin	Unconsolidated|Sand/Mud|		81-100				Flat	None	Cnidaria: Hydroids, Bryozoa			1-20					FALSE	FALSE	FALSE	FALSE	FALSE	FALSE	FALSE	FALSE	FALSE	FALSE	FALSE	FALSE	FALSE	FALSE	FALSE	FALSE	FALSE	FALSE	FALSE	FALSE	FALSE	FALSE	FALSE
FlindersCMReast_shelfreef_11_GRTS_neastlines	32_4	25	1246	PR_20130610_011417_326_LC16.tif	148.765	-40.6026	81.1763	1.953		Justin	Unconsolidated|Sand/Mud|		61-80	Unconsolidated|Sand/Mud|	Bryozoa Crust	21-40	Flat	None	Sponges		Drift	1-20					FALSE	FALSE	FALSE	FALSE	FALSE	FALSE	FALSE	FALSE	FALSE	FALSE	FALSE	FALSE	FALSE	FALSE	FALSE	FALSE	FALSE	FALSE	FALSE	FALSE	FALSE	FALSE	FALSE
FlindersCMReast_shelfreef_11_GRTS_neastlines	32_4	13	1148	PR_20130610_011312_064_LC16.tif	148.766	-40.6026	81.6523	2.02		Justin	Unconsolidated|Sand/Mud|		81-100	Unconsolidated|Sand/Mud|	Bryozoa Crust	1-20	Flat	None	No Visible Biota			81-100					FALSE	FALSE	FALSE	FALSE	FALSE	FALSE	FALSE	FALSE	FALSE	FALSE	FALSE	FALSE	FALSE	FALSE	FALSE	FALSE	FALSE	FALSE	FALSE	FALSE	FALSE	FALSE	FALSE
FlindersCMReast_shelfreef_11_GRTS_neastlines	32_3	16	1928	PR_20130610_004209_670_LC16.tif	148.766	-40.6011	81.1924	2.03	Single Burrow (81 001006)	Justin	Unconsolidated|Sand/Mud|		61-80	Unconsolidated|Sand/Mud|	Bryozoa Crust	21-40	Flat	Bioturbated	No Visible Biota			81-100					FALSE	FALSE	FALSE	FALSE	FALSE	FALSE	FALSE	FALSE	FALSE	FALSE	FALSE	FALSE	FALSE	FALSE	FALSE	FALSE	FALSE	FALSE	FALSE	FALSE	FALSE	FALSE	FALSE
FlindersCMReast_shelfreef_11_GRTS_neastlines	32_2	14	2013	PR_20130609_231311_009_LC16.tif	148.766	-40.5955	78.8969	2		Justin	Unconsolidated|Sand/Mud|		81-100				Flat	None	Cnidaria: Hydroids, Bryozoa			1-20					FALSE	FALSE	FALSE	FALSE	FALSE	FALSE	FALSE	FALSE	FALSE	FALSE	FALSE	FALSE	FALSE	FALSE	FALSE	FALSE	FALSE	FALSE	FALSE	FALSE	FALSE	FALSE	FALSE
FlindersCMReast_shelfreef_11_GRTS_neastlines	32_4	9	1084	PR_20130610_011229_443_LC16.tif	148.766	-40.6026	81.9062	1.98		Justin	Unconsolidated|Sand/Mud|		81-100				Flat	None	Cnidaria: Hydroids, Bryozoa			1-20					FALSE	FALSE	FALSE	FALSE	FALSE	FALSE	FALSE	FALSE	FALSE	FALSE	FALSE	FALSE	FALSE	FALSE	FALSE	FALSE	FALSE	FALSE	FALSE	FALSE	FALSE	FALSE	FALSE
FlindersCMReast_shelfreef_11_GRTS_neastlines	32_2	30	2048	PR_20130609_231334_317_LC16.tif	148.766	-40.5954	79.2215	2		Justin	Unconsolidated|Sand/Mud|		81-100				Flat	None	No Visible Biota			81-100					FALSE	FALSE	FALSE	FALSE	FALSE	FALSE	FALSE	FALSE	FALSE	FALSE	FALSE	FALSE	FALSE	FALSE	FALSE	FALSE	FALSE	FALSE	FALSE	FALSE	FALSE	FALSE	FALSE
FlindersCMReast_shelfreef_11_GRTS_neastlines	32_1	16	1031	PR_20130609_235337_720_LC16.tif	148.766	-40.5998	81.274	1.97		Justin	Unconsolidated|Sand/Mud|	Veneer	41-60	Unconsolidated|Sand/Mud|		21-40	Flat	None	No Visible Biota			81-100					FALSE	FALSE	FALSE	FALSE	FALSE	FALSE	FALSE	FALSE	FALSE	FALSE	FALSE	FALSE	FALSE	FALSE	FALSE	FALSE	FALSE	FALSE	FALSE	FALSE	FALSE	FALSE	FALSE
FlindersCMReast_shelfreef_11_GRTS_neastlines	32_4	5	985	PR_20130610_011123_515_LC16.tif	148.766	-40.6026	82.4893	1.98	Single Burrow (81 001006)	Justin	Unconsolidated|Sand/Mud|		81-100				Flat	Bioturbated	Cnidaria: Hydroids, Bryozoa			1-20					FALSE	FALSE	FALSE	FALSE	FALSE	FALSE	FALSE	FALSE	FALSE	FALSE	FALSE	FALSE	FALSE	FALSE	FALSE	FALSE	FALSE	FALSE	FALSE	FALSE	FALSE	FALSE	FALSE
FlindersCMReast_shelfreef_11_GRTS_neastlines	32_4	21	972	PR_20130610_011114_857_LC16.tif	148.766	-40.6026	82.5286	2.01	Single Burrow (81 001006)	Justin	Unconsolidated|Sand/Mud|		81-100				Flat	Bioturbated	Cnidaria: Hydroids, Bryozoa			1-20					FALSE	FALSE	FALSE	FALSE	FALSE	FALSE	FALSE	FALSE	FALSE	FALSE	FALSE	FALSE	FALSE	FALSE	FALSE	FALSE	FALSE	FALSE	FALSE	FALSE	FALSE	FALSE	FALSE
FlindersCMReast_shelfreef_11_GRTS_neastlines	32_4	1	908	PR_20130610_011032_237_LC16.tif	148.766	-40.6026	82.8658	2.01	Single Burrow (81 001006)	Justin	Unconsolidated|Sand/Mud|		61-80	Unconsolidated|Sand/Mud|	Bryozoa Crust	21-40	Flat	Bioturbated	Worms	Tube Worm		1-20					FALSE	FALSE	FALSE	FALSE	FALSE	FALSE	FALSE	FALSE	FALSE	FALSE	FALSE	FALSE	FALSE	FALSE	FALSE	FALSE	FALSE	FALSE	FALSE	FALSE	FALSE	FALSE	FALSE
FlindersCMReast_shelfreef_11_GRTS_neastlines	32_4	17	877	PR_20130610_011011_593_LC16.tif	148.767	-40.6026	82.8979	1.99		Justin	Unconsolidated|Sand/Mud|		81-100				Flat	None	Cnidaria: Hydroids, Bryozoa			1-20					FALSE	FALSE	FALSE	FALSE	FALSE	FALSE	FALSE	FALSE	FALSE	FALSE	FALSE	FALSE	FALSE	FALSE	FALSE	FALSE	FALSE	FALSE	FALSE	FALSE	FALSE	FALSE	FALSE
FlindersCMReast_shelfreef_11_GRTS_neastlines	32_2	10	2223	PR_20130609_231530_857_LC16.tif	148.767	-40.5954	80.7662	1.99	Single Burrow (81 001006)	Justin	Unconsolidated|Sand/Mud|	Bryozoa Crust	41-60	Unconsolidated|Sand/Mud|		41-60	Flat	Bioturbated	Cnidaria: Hydroids, Bryozoa			1-20					FALSE	FALSE	FALSE	FALSE	FALSE	FALSE	FALSE	FALSE	FALSE	FALSE	FALSE	FALSE	FALSE	FALSE	FALSE	FALSE	FALSE	FALSE	FALSE	FALSE	FALSE	FALSE	FALSE
FlindersCMReast_shelfreef_11_GRTS_neastlines	32_2	26	2241	PR_20130609_231542_845_LC16.tif	148.767	-40.5954	80.9391	2.01		Justin	Unconsolidated|Sand/Mud|	Bryozoa Crust	81-100	Unconsolidated|Sand/Mud|		41-60	Flat	None	No Visible Biota			81-100					FALSE	FALSE	FALSE	FALSE	FALSE	FALSE	FALSE	FALSE	FALSE	FALSE	FALSE	FALSE	FALSE	FALSE	FALSE	FALSE	FALSE	FALSE	FALSE	FALSE	FALSE	FALSE	FALSE
FlindersCMReast_shelfreef_11_GRTS_neastlines	32_1	12	841	PR_20130609_235131_191_LC16.tif	148.767	-40.5998	82.3518	2.01		Justin	Unconsolidated|Sand/Mud|		81-100				Flat	None	Cnidaria: Hydroids, Bryozoa			1-20					FALSE	FALSE	FALSE	FALSE	FALSE	FALSE	FALSE	FALSE	FALSE	FALSE	FALSE	FALSE	FALSE	FALSE	FALSE	FALSE	FALSE	FALSE	FALSE	FALSE	FALSE	FALSE	FALSE
FlindersCMReast_shelfreef_11_GRTS_neastlines	32_3	28	2207	PR_20130610_004515_469_LC16.tif	148.767	-40.6011	82.8667	1.98	Single Burrow (81 001006)	Justin	Unconsolidated|Sand/Mud|		81-100	Unconsolidated|Sand/Mud|	Bryozoa Crust	1-20	Flat	Bioturbated	Cnidaria: Hydroids, Bryozoa			1-20					FALSE	FALSE	FALSE	FALSE	FALSE	FALSE	FALSE	FALSE	FALSE	FALSE	FALSE	FALSE	FALSE	FALSE	FALSE	FALSE	FALSE	FALSE	FALSE	FALSE	FALSE	FALSE	FALSE
FlindersCMReast_shelfreef_11_GRTS_neastlines	32_3	12	2250	PR_20130610_004544_104_LC16.tif	148.767	-40.6011	83.0528	2.02	Single Burrow (81 001006)	Justin	Unconsolidated|Sand/Mud|		81-100				Flat	Bioturbated	Cnidaria: Hydroids, Bryozoa			1-20					FALSE	FALSE	FALSE	FALSE	FALSE	FALSE	FALSE	FALSE	FALSE	FALSE	FALSE	FALSE	FALSE	FALSE	FALSE	FALSE	FALSE	FALSE	FALSE	FALSE	FALSE	FALSE	FALSE
FlindersCMReast_shelfreef_11_GRTS_neastlines	32_1	28	770	PR_20130609_235043_908_LC16.tif	148.767	-40.5998	82.7745	2.03	Single Burrow (81 001006)	Justin	Unconsolidated|Sand/Mud|		81-100	Unconsolidated|Sand/Mud|	Bryozoa Crust	1-20	Flat	Bioturbated	No Visible Biota			81-100					FALSE	FALSE	FALSE	FALSE	FALSE	FALSE	FALSE	FALSE	FALSE	FALSE	FALSE	FALSE	FALSE	FALSE	FALSE	FALSE	FALSE	FALSE	FALSE	FALSE	FALSE	FALSE	FALSE
FlindersCMReast_shelfreef_11_GRTS_neastlines	32_3	27	2281	PR_20130610_004604_748_LC16.tif	148.767	-40.6011	83.1993	2	Fish: Grubfish or Goby, Single Burrow (81 001006)	Justin	Unconsolidated|Sand/Mud|		81-100	Unconsolidated|Sand/Mud|	Bryozoa Crust	1-20	Flat	Bioturbated	Sponges	Massive Simple		1-20					TRUE	FALSE	FALSE	FALSE	FALSE	FALSE	FALSE	FALSE	FALSE	FALSE	FALSE	FALSE	FALSE	FALSE	FALSE	FALSE	FALSE	FALSE	FALSE	FALSE	FALSE	FALSE	FALSE
FlindersCMReast_shelfreef_11_GRTS_neastlines	32_4	3	730	PR_20130610_010833_699_LC16.tif	148.767	-40.6026	83.6395	1.97	Single Burrow (81 001006)	Justin	Unconsolidated|Sand/Mud|		81-100				Flat	Bioturbated	Cnidaria: Hydroids, Bryozoa			1-20					FALSE	FALSE	FALSE	FALSE	FALSE	FALSE	FALSE	FALSE	FALSE	FALSE	FALSE	FALSE	FALSE	FALSE	FALSE	FALSE	FALSE	FALSE	FALSE	FALSE	FALSE	FALSE	FALSE
FlindersCMReast_shelfreef_11_GRTS_neastlines	32_3	11	2334	PR_20130610_004640_044_LC16.tif	148.767	-40.6011	83.6002	2		Justin	Unconsolidated|Sand/Mud|		81-100				Flat	None	Cnidaria: Hydroids, Bryozoa			1-20					FALSE	FALSE	FALSE	FALSE	FALSE	FALSE	FALSE	FALSE	FALSE	FALSE	FALSE	FALSE	FALSE	FALSE	FALSE	FALSE	FALSE	FALSE	FALSE	FALSE	FALSE	FALSE	FALSE
FlindersCMReast_shelfreef_11_GRTS_neastlines	32_2	9	2414	PR_20130609_231738_053_LC16.tif	148.767	-40.5954	82.5119	1.958		Justin	Unconsolidated|Sand/Mud|	Bryozoa Crust	41-60	Unconsolidated|Sand/Mud|		41-60	Flat	None	No Visible Biota			81-100					FALSE	FALSE	FALSE	FALSE	FALSE	FALSE	FALSE	FALSE	FALSE	FALSE	FALSE	FALSE	FALSE	FALSE	FALSE	FALSE	FALSE	FALSE	FALSE	FALSE	FALSE	FALSE	FALSE
FlindersCMReast_shelfreef_11_GRTS_neastlines	32_1	3	637	PR_20130609_234915_338_LC16.tif	148.767	-40.5998	83.546	1.99		Justin	Unconsolidated|Sand/Mud|		81-100				Flat	None	Cnidaria: Hydroids, Bryozoa			1-20					FALSE	FALSE	FALSE	FALSE	FALSE	FALSE	FALSE	FALSE	FALSE	FALSE	FALSE	FALSE	FALSE	FALSE	FALSE	FALSE	FALSE	FALSE	FALSE	FALSE	FALSE	FALSE	FALSE
FlindersCMReast_shelfreef_11_GRTS_neastlines	32_2	25	2457	PR_20130609_231806_689_LC16.tif	148.767	-40.5954	82.8408	2.02		Justin	Unconsolidated|Sand/Mud|	Bryozoa Crust	81-100	Unconsolidated|Sand/Mud|		41-60	Flat	None	No Visible Biota			81-100					FALSE	FALSE	FALSE	FALSE	FALSE	FALSE	FALSE	FALSE	FALSE	FALSE	FALSE	FALSE	FALSE	FALSE	FALSE	FALSE	FALSE	FALSE	FALSE	FALSE	FALSE	FALSE	FALSE
FlindersCMReast_shelfreef_11_GRTS_neastlines	32_4	30	612	PR_20130610_010715_117_LC16.tif	148.768	-40.6026	84.3229	2.01		Justin	Unconsolidated|Sand/Mud|		81-100				Flat	None	Cnidaria: Hydroids, Bryozoa			81-100					FALSE	FALSE	FALSE	FALSE	FALSE	FALSE	FALSE	FALSE	FALSE	FALSE	FALSE	FALSE	FALSE	FALSE	FALSE	FALSE	FALSE	FALSE	FALSE	FALSE	FALSE	FALSE	FALSE
FlindersCMReast_shelfreef_11_GRTS_neastlines	32_2	29	2496	PR_20130609_231832_660_LC16.tif	148.768	-40.5954	83.1715	1.99		Justin	Unconsolidated|Sand/Mud|		61-80	Unconsolidated|Sand/Mud|	Bryozoa Crust	21-40	Flat	None	Sponges	Massive Simple		1-20					FALSE	FALSE	FALSE	FALSE	FALSE	FALSE	FALSE	FALSE	FALSE	FALSE	FALSE	FALSE	FALSE	FALSE	FALSE	FALSE	FALSE	FALSE	FALSE	FALSE	FALSE	FALSE	FALSE
FlindersCMReast_shelfreef_11_GRTS_neastlines	32_1	19	584	PR_20130609_234840_043_LC16.tif	148.768	-40.5998	83.7845	2.01	Single Burrow (81 001006)	Justin	Unconsolidated|Sand/Mud|		81-100				Flat	Bioturbated	Cnidaria: Hydroids, Bryozoa			1-20					FALSE	FALSE	FALSE	FALSE	FALSE	FALSE	FALSE	FALSE	FALSE	FALSE	FALSE	FALSE	FALSE	FALSE	FALSE	FALSE	FALSE	FALSE	FALSE	FALSE	FALSE	FALSE	FALSE
FlindersCMReast_shelfreef_11_GRTS_neastlines	32_4	14	541	PR_20130610_010627_835_LC16.tif	148.768	-40.6026	84.9184	1.97	Single Burrow (81 001006)	Justin	Unconsolidated|Sand/Mud|		81-100				Flat	Bioturbated	Cnidaria: Hydroids, Bryozoa			1-20					FALSE	FALSE	FALSE	FALSE	FALSE	FALSE	FALSE	FALSE	FALSE	FALSE	FALSE	FALSE	FALSE	FALSE	FALSE	FALSE	FALSE	FALSE	FALSE	FALSE	FALSE	FALSE	FALSE
FlindersCMReast_shelfreef_11_GRTS_neastlines	32_2	13	2563	PR_20130609_231917_279_LC16.tif	148.768	-40.5954	83.5829	2.02		Justin	Unconsolidated|Sand/Mud|		81-100				Flat	None	Cnidaria: Hydroids, Bryozoa			1-20					FALSE	FALSE	FALSE	FALSE	FALSE	FALSE	FALSE	FALSE	FALSE	FALSE	FALSE	FALSE	FALSE	FALSE	FALSE	FALSE	FALSE	FALSE	FALSE	FALSE	FALSE	FALSE	FALSE
FlindersCMReast_shelfreef_11_GRTS_neastlines	32_4	26	476	PR_20130610_010544_549_LC16.tif	148.768	-40.6026	85.27	2.02	Single Burrow (81 001006)	Justin	Unconsolidated|Sand/Mud|		81-100				Flat	Bioturbated	Cnidaria: Hydroids, Bryozoa			1-20					FALSE	FALSE	FALSE	FALSE	FALSE	FALSE	FALSE	FALSE	FALSE	FALSE	FALSE	FALSE	FALSE	FALSE	FALSE	FALSE	FALSE	FALSE	FALSE	FALSE	FALSE	FALSE	FALSE
FlindersCMReast_shelfreef_11_GRTS_neastlines	32_3	15	2582	PR_20130610_004925_197_LC16.tif	148.768	-40.6011	85.1038	2.01	Single Burrow (81 001006)	Justin	Unconsolidated|Sand/Mud|		81-100				Flat	Bioturbated	Cnidaria: Hydroids, Bryozoa			1-20					FALSE	FALSE	FALSE	FALSE	FALSE	FALSE	FALSE	FALSE	FALSE	FALSE	FALSE	FALSE	FALSE	FALSE	FALSE	FALSE	FALSE	FALSE	FALSE	FALSE	FALSE	FALSE	FALSE
FlindersCMReast_shelfreef_11_GRTS_neastlines	32_1	23	433	PR_20130609_234659_486_LC16.tif	148.768	-40.5998	84.6791	1.99		Justin	Unconsolidated|Sand/Mud|		81-100				Flat	None	Cnidaria: Hydroids, Bryozoa			1-20					FALSE	FALSE	FALSE	FALSE	FALSE	FALSE	FALSE	FALSE	FALSE	FALSE	FALSE	FALSE	FALSE	FALSE	FALSE	FALSE	FALSE	FALSE	FALSE	FALSE	FALSE	FALSE	FALSE
FlindersCMReast_shelfreef_11_GRTS_neastlines	32_1	7	422	PR_20130609_234652_160_LC16.tif	148.768	-40.5998	84.7456	2		Justin	Unconsolidated|Sand/Mud|		81-100				Flat	None	Cnidaria: Hydroids, Bryozoa			1-20					FALSE	FALSE	FALSE	FALSE	FALSE	FALSE	FALSE	FALSE	FALSE	FALSE	FALSE	FALSE	FALSE	FALSE	FALSE	FALSE	FALSE	FALSE	FALSE	FALSE	FALSE	FALSE	FALSE
FlindersCMReast_shelfreef_11_GRTS_neastlines	32_2	21	2696	PR_20130609_232045_849_LC16.tif	148.768	-40.5954	84.3875	1.99		Justin	Unconsolidated|Sand/Mud|		81-100				Flat	None	No Visible Biota			81-100					FALSE	FALSE	FALSE	FALSE	FALSE	FALSE	FALSE	FALSE	FALSE	FALSE	FALSE	FALSE	FALSE	FALSE	FALSE	FALSE	FALSE	FALSE	FALSE	FALSE	FALSE	FALSE	FALSE
FlindersCMReast_shelfreef_11_GRTS_neastlines	32_3	3	2660	PR_20130610_005017_141_LC16.tif	148.769	-40.6011	85.5846	1.98		Justin	Unconsolidated|Sand/Mud|		81-100				Flat	None	Cnidaria: Hydroids, Bryozoa			1-20					FALSE	FALSE	FALSE	FALSE	FALSE	FALSE	FALSE	FALSE	FALSE	FALSE	FALSE	FALSE	FALSE	FALSE	FALSE	FALSE	FALSE	FALSE	FALSE	FALSE	FALSE	FALSE	FALSE
FlindersCMReast_shelfreef_11_GRTS_neastlines	32_2	5	2757	PR_20130609_232126_472_LC16.tif	148.769	-40.5954	84.7341	2.01	Single Burrow (81 001006)	Justin	Unconsolidated|Sand/Mud|		81-100				Flat	Bioturbated	Cnidaria: Hydroids, Bryozoa			1-20					FALSE	FALSE	FALSE	FALSE	FALSE	FALSE	FALSE	FALSE	FALSE	FALSE	FALSE	FALSE	FALSE	FALSE	FALSE	FALSE	FALSE	FALSE	FALSE	FALSE	FALSE	FALSE	FALSE
FlindersCMReast_shelfreef_11_GRTS_neastlines	32_4	10	303	PR_20130610_010349_341_LC16.tif	148.769	-40.6026	86.3113	1.98		Justin	Unconsolidated|Sand/Mud|		81-100				Flat	None	Cnidaria: Hydroids, Bryozoa			1-20	Molluscs: Gastropods	Single Screw Shell		1-20	FALSE	FALSE	FALSE	FALSE	FALSE	FALSE	FALSE	FALSE	FALSE	FALSE	FALSE	FALSE	FALSE	FALSE	FALSE	FALSE	FALSE	FALSE	FALSE	FALSE	FALSE	FALSE	FALSE
FlindersCMReast_shelfreef_11_GRTS_neastlines	32_3	19	2742	PR_20130610_005111_748_LC16.tif	148.769	-40.6011	86.1916	2.02	Single Burrow (81 001006)	Justin	Unconsolidated|Sand/Mud|		81-100				Flat	Bioturbated	Cnidaria: Hydroids, Bryozoa			1-20					FALSE	FALSE	FALSE	FALSE	FALSE	FALSE	FALSE	FALSE	FALSE	FALSE	FALSE	FALSE	FALSE	FALSE	FALSE	FALSE	FALSE	FALSE	FALSE	FALSE	FALSE	FALSE	FALSE
FlindersCMReast_shelfreef_11_GRTS_neastlines	32_1	11	283	PR_20130609_234519_594_LC16.tif	148.769	-40.5998	85.551	2.03		Justin	Unconsolidated|Sand/Mud|		81-100				Flat	None	Cnidaria: Hydroids, Bryozoa			1-20					FALSE	FALSE	FALSE	FALSE	FALSE	FALSE	FALSE	FALSE	FALSE	FALSE	FALSE	FALSE	FALSE	FALSE	FALSE	FALSE	FALSE	FALSE	FALSE	FALSE	FALSE	FALSE	FALSE
FlindersCMReast_shelfreef_11_GRTS_neastlines	32_4	22	221	PR_20130610_010254_733_LC16.tif	148.769	-40.6026	86.7607	2	Single Burrow (81 001006)	Justin	Unconsolidated|Sand/Mud|		81-100				Flat	Bioturbated	Cnidaria: Hydroids, Bryozoa			1-20					FALSE	FALSE	FALSE	FALSE	FALSE	FALSE	FALSE	FALSE	FALSE	FALSE	FALSE	FALSE	FALSE	FALSE	FALSE	FALSE	FALSE	FALSE	FALSE	FALSE	FALSE	FALSE	FALSE
FlindersCMReast_shelfreef_11_GRTS_neastlines	32_1	27	218	PR_20130609_234436_307_LC16.tif	148.769	-40.5998	86.0049	2.02	Single Burrow (81 001006)	Justin	Unconsolidated|Sand/Mud|		81-100				Flat	Bioturbated	Cnidaria: Hydroids, Bryozoa			1-20					FALSE	FALSE	FALSE	FALSE	FALSE	FALSE	FALSE	FALSE	FALSE	FALSE	FALSE	FALSE	FALSE	FALSE	FALSE	FALSE	FALSE	FALSE	FALSE	FALSE	FALSE	FALSE	FALSE
FlindersCMReast_shelfreef_11_GRTS_neastlines	32_3	7	2842	PR_20130610_005218_343_LC16.tif	148.769	-40.6011	86.9663	1.98		Justin	Unconsolidated|Sand/Mud|		81-100				Flat	None	Cnidaria: Hydroids, Bryozoa			1-20					FALSE	FALSE	FALSE	FALSE	FALSE	FALSE	FALSE	FALSE	FALSE	FALSE	FALSE	FALSE	FALSE	FALSE	FALSE	FALSE	FALSE	FALSE	FALSE	FALSE	FALSE	FALSE	FALSE
FlindersCMReast_shelfreef_11_GRTS_neastlines	32_3	23	2853	PR_20130610_005225_668_LC16.tif	148.769	-40.6011	87.0275	2.01	Single Burrow (81 001006)	Justin	Unconsolidated|Sand/Mud|		81-100				Flat	Bioturbated	Cnidaria: Hydroids, Bryozoa			1-20					FALSE	FALSE	FALSE	FALSE	FALSE	FALSE	FALSE	FALSE	FALSE	FALSE	FALSE	FALSE	FALSE	FALSE	FALSE	FALSE	FALSE	FALSE	FALSE	FALSE	FALSE	FALSE	FALSE
FlindersCMReast_shelfreef_11_GRTS_neastlines	32_2	17	2955	PR_20130609_232338_329_LC16.tif	148.769	-40.5954	85.8253	1.99		Justin	Unconsolidated|Sand/Mud|		81-100				Flat	None	Echinoderms: Sea urchins	Heart Urchin		1-20	Cnidaria: Hydroids, Bryozoa			1-20	FALSE	FALSE	FALSE	FALSE	FALSE	FALSE	FALSE	FALSE	FALSE	FALSE	FALSE	FALSE	FALSE	FALSE	FALSE	FALSE	FALSE	FALSE	FALSE	FALSE	FALSE	FALSE	FALSE
FlindersCMReast_shelfreef_11_GRTS_neastlines	32_1	15	110	PR_20130609_234324_385_LC16.tif	148.77	-40.5998	86.9169	2.01	Single Burrow (81 001006), A few Dead Bivalve	Justin	Unconsolidated|Sand/Mud|		81-100				Flat	Bioturbated	No Visible Biota			81-100					FALSE	FALSE	FALSE	FALSE	FALSE	FALSE	FALSE	FALSE	FALSE	FALSE	FALSE	FALSE	FALSE	FALSE	FALSE	FALSE	FALSE	FALSE	FALSE	FALSE	FALSE	FALSE	FALSE
FlindersCMReast_shelfreef_11_GRTS_neastlines	32_4	18	106	PR_20130610_010138_150_LC16.tif	148.77	-40.6026	87.3225	2		Justin	Unconsolidated|Sand/Mud|		81-100				Flat	None	Cnidaria: Hydroids, Bryozoa			1-20	Sponges	Massive Simple		1-20	FALSE	FALSE	FALSE	FALSE	FALSE	FALSE	FALSE	FALSE	FALSE	FALSE	FALSE	FALSE	FALSE	FALSE	FALSE	FALSE	FALSE	FALSE	FALSE	FALSE	FALSE	FALSE	FALSE
FlindersCMReast_shelfreef_11_GRTS_neastlines	32_2	1	3018	PR_20130609_232420_283_LC16.tif	148.77	-40.5954	86.0512	1.98		Justin	Unconsolidated|Sand/Mud|		81-100				Flat	None	Ascidians			1-20	Cnidaria: Hydroids, Bryozoa			1-20	FALSE	FALSE	FALSE	FALSE	FALSE	FALSE	FALSE	FALSE	FALSE	FALSE	FALSE	FALSE	FALSE	FALSE	FALSE	FALSE	FALSE	FALSE	FALSE	FALSE	FALSE	FALSE	FALSE
FlindersCMReast_shelfreef_11_GRTS_neastlines	32_4	6	11	PR_20130610_010034_885_LC16.tif	148.77	-40.6026	87.8487	1.99	Single Burrow (81 001006)	Justin	Unconsolidated|Sand/Mud|		81-100	Unconsolidated|Pebble/Gravel|Pebble		1-20	Flat	Bioturbated	Cnidaria: Hydroids, Bryozoa			1-20					FALSE	FALSE	FALSE	FALSE	FALSE	FALSE	FALSE	FALSE	FALSE	FALSE	FALSE	FALSE	FALSE	FALSE	FALSE	FALSE	FALSE	FALSE	FALSE	FALSE	FALSE	FALSE	FALSE
[truncated: 4 more columns]

## Sheet: image_check
Row Labels	Count of Grts_Seq
13_1	30
13_2	30
13_3	30
13_4	30
19_1	30
19_2	30
19_3	30
19_4	30
25_1	30
25_2	30
25_3	30
25_4	30
31_1	30
31_2	30
31_3	30
31_4	30
32_1	30
32_2	30
32_3	30
32_4	30
7_1	30
7_2	30
7_3	30
7_4	30
Grand Total	720
